# Supplementary material for: FBXO2 Promotes Proliferation of Endometrial Cancer by Ubiquitin-Mediated Degradation of FBN1 in the Regulation of the Cell Cycle and the Autophagy Pathway
Source: Front Cell Dev Biol. 2020 Aug 31;8:843. doi: 10.3389/fcell.2020.00843 (PMC7487413; doi:10.3389/fcell.2020.00843)
Supplement: Supplementary file 1 [file Table_1.xls]

Protein	Description	Gene	ishikawa_ov.vs.ishikawa_nc FC	ishikawa_ov.vs.ishikawa_nc P-value	ishikawa_ov.vs.ishikawa_nc log2FC	ishikawa_ov.vs.ishikawa_nc UP.DOWN	GO_NUM	GO_Description	KEGG_Description	KEGG_EC	KEGG_ko	COG_Function_Description	COG_Function_Class	COG_Class_Description
V9HWP2	Epididymis luminal protein 35	HEL-S-125m	0.744690007	0.035821577	-0.425288097	down	4	Molecular Function:ATP binding (GO:0005524),Biological Process:protein folding (GO:0006457),Biological Process:response to stress (GO:0006950),Molecular Function:unfolded protein binding (GO:0051082)	heat shock protein 90kDa beta	--	ko04141 Protein processing in endoplasmic reticulum ko04151 PI3K-Akt signaling pathway ko04657 IL-17 signaling pathway ko04915 Estrogen signaling pathway ko04918 Thyroid hormone synthesis ko05200 Pathways in cancer ko05215 Prostate cancer ko05418 Fluid shear stress and atherosclerosis	Molecular chaperone, HSP90 family	O	Posttranslational modification, protein turnover, chaperones ;
P38606	V-type proton ATPase catalytic subunit A	ATP6V1A	0.627961691	0.038164077	-0.671251545	down	3	Molecular Function:ATP binding (GO:0005524),Biological Process:proton transport (GO:0015992),Biological Process:ATP metabolic process (GO:0046034)	V-type H+-transporting ATPase subunit A	3.6.3.14	ko00190 Oxidative phosphorylation ko01100 Metabolic pathways ko04145 Phagosome ko04150 mTOR signaling pathway ko04721 Synaptic vesicle cycle ko04966 Collecting duct acid secretion ko05110 Vibrio cholerae infection ko05120 Epithelial cell signaling in Helicobacter pylori infection ko05323 Rheumatoid arthritis	Archaeal/vacuolar-type H+-ATPase catalytic subunit A/Vma1	C	Energy production and conversion ;
B5MCA4	Epithelial cell adhesion molecule	EPCAM	1.430363196	0.033566578	0.516381521	up	--	--	epithelial cell adhesion molecule	--	--	--	--	--
Q9HCY8	Protein S100-A14	S100A14	2.321418585	0.039809849	1.215006685	up	1	Molecular Function:calcium ion binding (GO:0005509)	--	--	--	--	--	--
B2RDG0	Proteasome subunit alpha type		1.415900491	0.045586054	0.501719877	up	5	Molecular Function:endopeptidase activity (GO:0004175),Molecular Function:threonine-type endopeptidase activity (GO:0004298),Cellular Component:proteasome core complex (GO:0005839),Biological Process:ubiquitin-dependent protein catabolic process (GO:0006511),Biological Process:proteolysis involved in cellular protein catabolic process (GO:0051603)	20S proteasome subunit alpha 3	3.4.25.1	ko03050 Proteasome	20S proteasome, alpha and beta subunits	O	Posttranslational modification, protein turnover, chaperones ;
O43291	Kunitz-type protease inhibitor 2	SPINT2	1.239447226	0.015893384	0.309696845	up	1	Molecular Function:serine-type endopeptidase inhibitor activity (GO:0004867)	--	--	--	--	--	--
P35555	Fibrillin-1	FBN1	3.614765872	0.026952529	1.853902207	up	3	Molecular Function:calcium ion binding (GO:0005509),Biological Process:homophilic cell adhesion via plasma membrane adhesion molecules (GO:0007156),Cellular Component:membrane (GO:0016020)	TGF-beta signaling pathway	--	ko04350 TGF-beta signaling pathway	Large exoprotein involved in heme utilization or adhesion	U	Intracellular trafficking, secretion, and vesicular transport ;
O43570	Carbonic anhydrase 12	CA12	1.851427807	0.044065494	0.888638295	up	3	Molecular Function:carbonate dehydratase activity (GO:0004089),Molecular Function:zinc ion binding (GO:0008270),Cellular Component:integral component of membrane (GO:0016021)	carbonic anhydrase	4.2.1.1	ko00910 Nitrogen metabolism	Carbonic anhydrase	P	Inorganic ion transport and metabolism ;
P50443	Sulfate transporter	SLC26A2	1.763035797	0.047199382	0.818061768	up	9	Biological Process:ossification (GO:0001503),Biological Process:ion transport (GO:0006811),Molecular Function:secondary active sulfate transmembrane transporter activity (GO:0008271),Biological Process:sulfate transport (GO:0008272),Molecular Function:sulfate transmembrane transporter activity (GO:0015116),Cellular Component:membrane (GO:0016020),Cellular Component:integral component of membrane …	solute carrier family 26 (sulfate anion transporter), member 2	--	--	Sulfate permease or related transporter, MFS superfamily	P	Inorganic ion transport and metabolism ;
Q8WVC6	Dephospho-CoA kinase domain-containing protein	DCAKD	0.415719971	0.044101394	-1.26631604	down	3	Molecular Function:dephospho-CoA kinase activity (GO:0004140),Molecular Function:ATP binding (GO:0005524),Biological Process:coenzyme A biosynthetic process (GO:0015937)	--	--	--	Dephospho-CoA kinase	H	Coenzyme transport and metabolism ;
A0A024R539	Uncharacterized protein	LOC51035	1.242130866	0.036031284	0.312817179	up	1	Molecular Function:protein binding (GO:0005515)	--	--	--	--	--	--
A8K0E7	cDNA FLJ77464, highly similar to Homo sapiens protocadherin 1 (cadherin-like 1) (PCDH1), transcript variant 1, mRNA		2.992870842	0.038739417	1.58153002	up	3	Molecular Function:calcium ion binding (GO:0005509),Biological Process:homophilic cell adhesion via plasma membrane adhesion molecules (GO:0007156),Cellular Component:membrane (GO:0016020)	protocadherin delta 1	--	--	Large exoprotein involved in heme utilization or adhesion	U	Intracellular trafficking, secretion, and vesicular transport ;
Q969Z3	Mitochondrial amidoxime reducing component 2	2-Mar	0.783604098	0.028546621	-0.351803152	down	3	Molecular Function:catalytic activity (GO:0003824),Molecular Function:molybdenum ion binding (GO:0030151),Molecular Function:pyridoxal phosphate binding (GO:0030170)	--	--	--	Uncharacterized conserved protein YcbX, contains MOSC and Fe-S domains	R	General function prediction only ;
Q5ZPR3	CD276 antigen	CD276	2.10849539	0.044171375	1.076213867	up	1	Molecular Function:protein binding (GO:0005515)	immune costimulatory protein B7-H3	--	ko04514 Cell adhesion molecules (CAMs)	--	--	--
O75121	Microfibrillar-associated protein 3-like	MFAP3L	2.280826433	0.044648454	1.189556664	up	1	Molecular Function:protein binding (GO:0005515)	--	--	--	--	--	--
Q9HAB3	Solute carrier family 52, riboflavin transporter, member 2	SLC52A2	2.26044133	0.002513861	1.176604473	up	3	Cellular Component:integral component of plasma membrane (GO:0005887),Molecular Function:riboflavin transporter activity (GO:0032217),Biological Process:riboflavin transport (GO:0032218)	riboflavin transporter 1/3	--	--	--	--	--
