# Supplementary material for: FBXO2 Promotes Proliferation of Endometrial Cancer by Ubiquitin-Mediated Degradation of FBN1 in the Regulation of the Cell Cycle and the Autophagy Pathway
Source: Front Cell Dev Biol. 2020 Aug 31;8:843. doi: 10.3389/fcell.2020.00843 (PMC7487413; doi:10.3389/fcell.2020.00843)
Supplement: Supplementary file 2 [file Table_2.xls]

gene_id	shFBXO2	Negtive_Control	log2FoldChange	pvalue	padj	gene_name	gene_chr	gene_start	gene_end	gene_strand	gene_length	gene_biotype	gene_description	tf_family
ENSG00000089597	10322.21105	7316.418455	0.496777252	2.60E-23	2.81E-19	GANAB	11	62624826	62646726	-	5030	protein_coding	glucosidase II alpha subunit [Source:HGNC Symbol;Acc:HGNC:4138]	-
ENSG00000260032	4283.049391	5953.271284	-0.474649646	8.61E-19	4.65E-15	NORAD	20	36045622	36050960	-	5339	lincRNA	non-coding RNA activated by DNA damage [Source:HGNC Symbol;Acc:HGNC:44311]	-
ENSG00000128923	1094.747155	1637.239813	-0.579691262	6.32E-14	2.28E-10	MINDY2	15	58771192	58861900	+	9454	protein_coding	MINDY lysine 48 deubiquitinase 2 [Source:HGNC Symbol;Acc:HGNC:26954]	-
ENSG00000230202	861.1855763	1342.907969	-0.637762186	2.62E-12	7.08E-09	AL450405.1	6	117998975	117999448	+	474	processed_pseudogene	ribosomal protein L29 (RPL29) pseudogene	-
ENSG00000135052	2009.239044	1467.719896	0.452596741	3.97E-12	8.60E-09	GOLM1	9	86026146	86100173	-	4233	protein_coding	golgi membrane protein 1 [Source:HGNC Symbol;Acc:HGNC:15451]	-
ENSG00000163349	1537.876131	2130.961818	-0.469426307	7.79E-12	1.40E-08	HIPK1	1	113929192	113977869	+	9280	protein_coding	homeodomain interacting protein kinase 1 [Source:HGNC Symbol;Acc:HGNC:19006]	-
ENSG00000130600	11287.46891	8126.819397	0.474211475	2.15E-11	3.32E-08	H19	11	1995176	2001470	-	2897	processed_transcript	H19, imprinted maternally expressed transcript [Source:HGNC Symbol;Acc:HGNC:4713]	-
ENSG00000139496	1915.634267	2543.863725	-0.409792266	1.17E-10	1.53E-07	NUP58	13	25301524	25349800	+	10422	protein_coding	nucleoporin 58 [Source:HGNC Symbol;Acc:HGNC:20261]	-
ENSG00000119314	3173.27982	4144.738572	-0.384488401	1.27E-10	1.53E-07	PTBP3	9	112217716	112333667	-	8239	protein_coding	polypyrimidine tract binding protein 3 [Source:HGNC Symbol;Acc:HGNC:10253]	-
ENSG00000210082	48819.09838	62210.46373	-0.349667879	2.32E-10	2.50E-07	MT-RNR2	MT	1671	3229	+	1559	Mt_rRNA	mitochondrially encoded 16S RNA [Source:HGNC Symbol;Acc:HGNC:7471]	-
ENSG00000112378	7425.133842	5989.834591	0.30967389	7.19E-10	7.07E-07	PERP	6	138088505	138107511	-	4290	protein_coding	PERP, TP53 apoptosis effector [Source:HGNC Symbol;Acc:HGNC:17637]	-
ENSG00000172795	1630.909952	1201.545499	0.439887185	9.22E-10	8.31E-07	DCP2	5	112976702	113020970	+	9951	protein_coding	decapping mRNA 2 [Source:HGNC Symbol;Acc:HGNC:24452]	-
ENSG00000135048	1393.842014	1008.787216	0.464693796	2.50E-09	1.99E-06	CEMIP2	9	71683366	71816690	-	9625	protein_coding	cell migration inducing hyaluronidase 2 [Source:HGNC Symbol;Acc:HGNC:11869]	-
ENSG00000172137	598.2356618	900.5233188	-0.59115187	2.57E-09	1.99E-06	CALB2	16	71358713	71390438	+	1703	protein_coding	calbindin 2 [Source:HGNC Symbol;Acc:HGNC:1435]	-
ENSG00000164164	2049.314538	2612.303569	-0.349617624	7.57E-09	5.46E-06	OTUD4	4	145110838	145180161	-	9085	protein_coding	OTU deubiquitinase 4 [Source:HGNC Symbol;Acc:HGNC:24949]	-
ENSG00000237289	254.7847661	109.8920243	1.217968916	1.28E-08	8.63E-06	CKMT1B	15	43593054	43604901	+	3470	protein_coding	creatine kinase, mitochondrial 1B [Source:HGNC Symbol;Acc:HGNC:1995]	-
ENSG00000111057	10751.86069	13246.01897	-0.301134122	1.37E-08	8.75E-06	KRT18	12	52948871	52952901	+	3218	protein_coding	keratin 18 [Source:HGNC Symbol;Acc:HGNC:6430]	-
ENSG00000154727	652.1174579	904.9387153	-0.471725669	2.49E-08	1.50E-05	GABPA	21	25734570	25772460	+	5429	protein_coding	GA binding protein transcription factor subunit alpha [Source:HGNC Symbol;Acc:HGNC:4071]	ETS
ENSG00000076003	3072.816013	2435.296805	0.335296869	2.96E-08	1.63E-05	MCM6	2	135839626	135876426	-	4118	protein_coding	minichromosome maintenance complex component 6 [Source:HGNC Symbol;Acc:HGNC:6949]	-
ENSG00000168385	10797.48295	9064.287012	0.252333126	3.02E-08	1.63E-05	SEPT2	2	241315100	241354027	+	7378	protein_coding	septin 2 [Source:HGNC Symbol;Acc:HGNC:7729]	-
ENSG00000176853	2016.423579	2555.927308	-0.341911474	3.29E-08	1.68E-05	FAM91A1	8	123768456	123815452	+	7246	protein_coding	family with sequence similarity 91 member A1 [Source:HGNC Symbol;Acc:HGNC:26306]	-
ENSG00000067955	1474.814672	1916.374675	-0.379164144	3.41E-08	1.68E-05	CBFB	16	67029116	67101058	+	4129	protein_coding	core-binding factor subunit beta [Source:HGNC Symbol;Acc:HGNC:1539]	CBF
ENSG00000075223	3012.779484	2424.90805	0.314088431	4.24E-08	1.99E-05	SEMA3C	7	80742538	80922359	-	6268	protein_coding	semaphorin 3C [Source:HGNC Symbol;Acc:HGNC:10725]	-
ENSG00000110422	1674.493197	2202.907693	-0.395226776	5.26E-08	2.37E-05	HIPK3	11	33256672	33357023	+	7958	protein_coding	homeodomain interacting protein kinase 3 [Source:HGNC Symbol;Acc:HGNC:4915]	-
ENSG00000140465	1304.692761	1824.062869	-0.483567696	5.48E-08	2.37E-05	CYP1A1	15	74719542	74725610	-	3435	protein_coding	cytochrome P450 family 1 subfamily A member 1 [Source:HGNC Symbol;Acc:HGNC:2595]	-
ENSG00000115461	1112.472834	1515.747485	-0.445476091	1.79E-07	7.35E-05	IGFBP5	2	216672105	216695525	-	6442	protein_coding	insulin like growth factor binding protein 5 [Source:HGNC Symbol;Acc:HGNC:5474]	-
ENSG00000198959	125.9810758	230.0376018	-0.868225425	1.83E-07	7.35E-05	TGM2	20	38127387	38166578	-	8036	protein_coding	transglutaminase 2 [Source:HGNC Symbol;Acc:HGNC:11778]	-
ENSG00000137845	4869.430248	5921.498668	-0.28227401	2.27E-07	8.76E-05	ADAM10	15	58588807	58749978	-	16168	protein_coding	ADAM metallopeptidase domain 10 [Source:HGNC Symbol;Acc:HGNC:188]	-
ENSG00000137801	1796.83925	2459.404431	-0.451661655	5.66E-07	0.000211142	THBS1	15	39581079	39599466	+	9158	protein_coding	thrombospondin 1 [Source:HGNC Symbol;Acc:HGNC:11785]	-
ENSG00000099282	2020.877475	1566.555593	0.366037949	6.84E-07	0.000246496	TSPAN15	10	69451473	69507669	+	2646	protein_coding	tetraspanin 15 [Source:HGNC Symbol;Acc:HGNC:23298]	-
ENSG00000102837	885.3218985	1182.133078	-0.416982202	7.58E-07	0.000264514	OLFM4	13	53028759	53052057	+	2897	protein_coding	olfactomedin 4 [Source:HGNC Symbol;Acc:HGNC:17190]	-
ENSG00000118971	2889.315551	3728.409653	-0.367331381	1.33E-06	0.000448015	CCND2	12	4273772	4305350	+	7157	protein_coding	cyclin D2 [Source:HGNC Symbol;Acc:HGNC:1583]	-
ENSG00000141756	247.1657657	375.2985052	-0.601613084	1.72E-06	0.000554083	FKBP10	17	41812680	41823217	+	4273	protein_coding	FK506 binding protein 10 [Source:HGNC Symbol;Acc:HGNC:18169]	-
ENSG00000113583	2346.926092	1883.492707	0.316834644	1.74E-06	0.000554083	C5orf15	5	133955502	133968787	-	2422	protein_coding	chromosome 5 open reading frame 15 [Source:HGNC Symbol;Acc:HGNC:20656]	-
ENSG00000104064	945.0424967	711.4825406	0.412150309	1.88E-06	0.000580185	GABPB1	15	50275392	50355408	-	5677	protein_coding	GA binding protein transcription factor subunit beta 1 [Source:HGNC Symbol;Acc:HGNC:4074]	Others
ENSG00000166619	3992.421105	3345.39927	0.254633619	2.18E-06	0.000655492	BLCAP	20	37492472	37527931	-	7869	protein_coding	BLCAP, apoptosis inducing factor [Source:HGNC Symbol;Acc:HGNC:1055]	-
ENSG00000068078	4035.624921	3071.843611	0.393339206	2.88E-06	0.000840886	FGFR3	4	1793293	1808872	+	4848	protein_coding	fibroblast growth factor receptor 3 [Source:HGNC Symbol;Acc:HGNC:3690]	-
ENSG00000128607	1524.710878	1897.624764	-0.315494755	4.27E-06	0.001215884	KLHDC10	7	130070510	130135720	+	6622	protein_coding	kelch domain containing 10 [Source:HGNC Symbol;Acc:HGNC:22194]	-
ENSG00000164134	2911.056221	2341.363171	0.315318551	4.69E-06	0.001299976	NAA15	4	139301455	139420033	+	9712	protein_coding	N(alpha)-acetyltransferase 15, NatA auxiliary subunit [Source:HGNC Symbol;Acc:HGNC:30782]	-
ENSG00000120697	707.4968505	520.6751705	0.440696675	4.88E-06	0.00132042	ALG5	13	36949775	37000261	-	2194	protein_coding	ALG5, dolichyl-phosphate beta-glucosyltransferase [Source:HGNC Symbol;Acc:HGNC:20266]	-
ENSG00000112078	2463.32458	3007.058659	-0.287557623	5.11E-06	0.001347661	KCTD20	6	36442767	36491143	+	6239	protein_coding	potassium channel tetramerization domain containing 20 [Source:HGNC Symbol;Acc:HGNC:21052]	-
ENSG00000205659	257.1269181	376.5805644	-0.553841887	5.86E-06	0.00150993	LIN52	14	74084796	74201235	+	3692	protein_coding	lin-52 DREAM MuvB core complex component [Source:HGNC Symbol;Acc:HGNC:19856]	-
ENSG00000158985	1256.45733	1565.236898	-0.317624068	8.06E-06	0.001983642	CDC42SE2	5	131245493	131398447	+	6024	protein_coding	CDC42 small effector 2 [Source:HGNC Symbol;Acc:HGNC:18547]	-
ENSG00000101255	1749.401192	2358.019109	-0.43039818	8.07E-06	0.001983642	TRIB3	20	362835	397559	+	3434	protein_coding	tribbles pseudokinase 3 [Source:HGNC Symbol;Acc:HGNC:16228]	-
ENSG00000164292	4650.827505	3891.540057	0.257578096	9.39E-06	0.002242734	RHOBTB3	5	95713522	95824383	+	8833	protein_coding	Rho related BTB domain containing 3 [Source:HGNC Symbol;Acc:HGNC:18757]	-
ENSG00000139324	1961.452226	1592.037429	0.301370448	9.54E-06	0.002242734	TMTC3	12	88142296	88199887	+	7327	protein_coding	transmembrane and tetratricopeptide repeat containing 3 [Source:HGNC Symbol;Acc:HGNC:26899]	-
ENSG00000158470	5404.520987	6466.282848	-0.258433515	1.06E-05	0.002418802	B4GALT5	20	49632945	49713878	-	4722	protein_coding	beta-1,4-galactosyltransferase 5 [Source:HGNC Symbol;Acc:HGNC:928]	-
ENSG00000171617	1552.762669	1902.783414	-0.292503793	1.07E-05	0.002418802	ENC1	5	74627406	74641424	-	5858	protein_coding	ectodermal-neural cortex 1 [Source:HGNC Symbol;Acc:HGNC:3345]	-
ENSG00000169604	1512.921205	1858.752214	-0.296060032	1.11E-05	0.002445515	ANTXR1	2	69013178	69249327	+	8185	protein_coding	ANTXR cell adhesion molecule 1 [Source:HGNC Symbol;Acc:HGNC:21014]	-
ENSG00000106211	18983.7384	15804.98767	0.264090052	1.34E-05	0.002891873	HSPB1	7	76302544	76304295	+	1634	protein_coding	heat shock protein family B (small) member 1 [Source:HGNC Symbol;Acc:HGNC:5246]	-
ENSG00000103044	1760.308024	2259.384034	-0.359170876	1.46E-05	0.003099317	HAS3	16	69105564	69118719	+	5289	protein_coding	hyaluronan synthase 3 [Source:HGNC Symbol;Acc:HGNC:4820]	-
ENSG00000130227	4700.125315	5553.96349	-0.24043503	1.89E-05	0.003927842	XPO7	8	21919671	22006585	+	6909	protein_coding	exportin 7 [Source:HGNC Symbol;Acc:HGNC:14108]	-
ENSG00000115919	1118.106361	888.263269	0.331369506	1.99E-05	0.004060017	KYNU	2	142877498	143055832	+	17600	protein_coding	kynureninase [Source:HGNC Symbol;Acc:HGNC:6469]	-
ENSG00000204899	1083.954327	862.7013598	0.330205416	2.61E-05	0.005167576	MZT1	13	72708357	72727687	-	2299	protein_coding	mitotic spindle organizing protein 1 [Source:HGNC Symbol;Acc:HGNC:33830]	-
ENSG00000108846	373.2477007	508.1021131	-0.44321438	2.63E-05	0.005167576	ABCC3	17	50634777	50692252	+	9614	protein_coding	ATP binding cassette subfamily C member 3 [Source:HGNC Symbol;Acc:HGNC:54]	-
ENSG00000129116	361.0431248	254.9526952	0.502874254	2.73E-05	0.00525797	PALLD	4	168497066	168928457	+	10114	protein_coding	palladin, cytoskeletal associated protein [Source:HGNC Symbol;Acc:HGNC:17068]	-
ENSG00000110917	6671.758304	5567.166516	0.26125672	2.77E-05	0.00525797	MLEC	12	120686869	120701864	+	6723	protein_coding	malectin [Source:HGNC Symbol;Acc:HGNC:28973]	-
ENSG00000169047	529.4995127	688.5823555	-0.378169206	3.14E-05	0.005860491	IRS1	2	226731317	226799759	-	9953	protein_coding	insulin receptor substrate 1 [Source:HGNC Symbol;Acc:HGNC:6125]	-
ENSG00000153993	528.0228477	394.0767482	0.42426185	3.30E-05	0.006047744	SEMA3D	7	84995553	85186855	-	8062	protein_coding	semaphorin 3D [Source:HGNC Symbol;Acc:HGNC:10726]	-
ENSG00000169851	1061.34929	835.5117789	0.346479834	3.67E-05	0.006615634	PCDH7	4	30720415	31146805	+	12249	protein_coding	protocadherin 7 [Source:HGNC Symbol;Acc:HGNC:8659]	-
ENSG00000110092	3521.82035	4295.362947	-0.285968865	3.76E-05	0.006661159	CCND1	11	69641087	69654474	+	4830	protein_coding	cyclin D1 [Source:HGNC Symbol;Acc:HGNC:1582]	-
ENSG00000116741	439.2101555	315.9412568	0.470389933	4.46E-05	0.007782425	RGS2	1	192809039	192812283	+	2096	protein_coding	regulator of G protein signaling 2 [Source:HGNC Symbol;Acc:HGNC:9998]	-
ENSG00000155850	3460.205293	4364.000411	-0.333862656	4.69E-05	0.008049255	SLC26A2	5	149960737	149993455	+	8606	protein_coding	solute carrier family 26 member 2 [Source:HGNC Symbol;Acc:HGNC:10994]	-
ENSG00000091986	8182.276801	6996.783581	0.226018883	4.97E-05	0.008346382	CCDC80	3	112596794	112649530	-	13071	protein_coding	coiled-coil domain containing 80 [Source:HGNC Symbol;Acc:HGNC:30649]	-
ENSG00000134755	1429.890808	1174.104328	0.28379139	5.02E-05	0.008346382	DSC2	18	31058840	31102522	-	12495	protein_coding	desmocollin 2 [Source:HGNC Symbol;Acc:HGNC:3036]	-
ENSG00000073060	2971.04961	2530.447387	0.2320175	6.22E-05	0.010197165	SCARB1	12	124776856	124882668	-	7741	protein_coding	scavenger receptor class B member 1 [Source:HGNC Symbol;Acc:HGNC:1664]	-
ENSG00000086712	1051.940098	1304.301669	-0.308239446	6.79E-05	0.010963089	TXLNG	X	16786427	16844519	+	4460	protein_coding	taxilin gamma [Source:HGNC Symbol;Acc:HGNC:18578]	-
ENSG00000162817	763.3665599	586.6350166	0.381198764	6.91E-05	0.010986178	C1orf115	1	220689845	220699157	+	3413	protein_coding	chromosome 1 open reading frame 115 [Source:HGNC Symbol;Acc:HGNC:25873]	-
ENSG00000079974	487.9612074	356.9642119	0.451072395	7.25E-05	0.011363482	RABL2B	22	50767501	50783663	-	5870	protein_coding	RAB, member of RAS oncogene family like 2B [Source:HGNC Symbol;Acc:HGNC:9800]	-
ENSG00000130175	4091.141016	3374.985228	0.277599988	7.59E-05	0.01172641	PRKCSH	19	11435288	11450968	+	5166	protein_coding	protein kinase C substrate 80K-H [Source:HGNC Symbol;Acc:HGNC:9411]	-
ENSG00000197822	411.3490599	560.5170481	-0.442546604	7.80E-05	0.011884383	OCLN	5	69492292	69558104	+	6761	protein_coding	occludin [Source:HGNC Symbol;Acc:HGNC:8104]	-
ENSG00000211459	13272.34955	15759.79101	-0.247716657	8.08E-05	0.012132474	MT-RNR1	MT	648	1601	+	954	Mt_rRNA	mitochondrially encoded 12S RNA [Source:HGNC Symbol;Acc:HGNC:7470]	-
ENSG00000164976	917.8318619	709.6972873	0.369666062	8.24E-05	0.012207104	MYORG	9	34366670	34376853	-	6398	protein_coding	myogenesis regulating glycosidase (putative) [Source:HGNC Symbol;Acc:HGNC:19918]	-
ENSG00000178988	1740.441751	1422.060315	0.290199785	8.51E-05	0.012437753	MRFAP1L1	4	6707701	6709880	-	2180	protein_coding	Morf4 family associated protein 1 like 1 [Source:HGNC Symbol;Acc:HGNC:28796]	-
ENSG00000151632	1978.696775	2365.342541	-0.257935932	9.01E-05	0.012997375	AKR1C2	10	4987400	5018031	-	6461	protein_coding	aldo-keto reductase family 1 member C2 [Source:HGNC Symbol;Acc:HGNC:385]	-
ENSG00000182585	638.4809234	842.0928687	-0.396997392	9.94E-05	0.014144556	EPGN	4	74308473	74315307	+	1814	protein_coding	epithelial mitogen [Source:HGNC Symbol;Acc:HGNC:17470]	-
ENSG00000100075	1425.340695	1173.676732	0.280429319	0.000107655	0.015120591	SLC25A1	22	19175575	19178830	-	2096	protein_coding	solute carrier family 25 member 1 [Source:HGNC Symbol;Acc:HGNC:10979]	-
ENSG00000165244	664.625504	838.2237535	-0.335158126	0.000120252	0.016673338	ZNF367	9	96385941	96418329	-	3646	protein_coding	zinc finger protein 367 [Source:HGNC Symbol;Acc:HGNC:18320]	zf-C2H2
ENSG00000171603	5456.050985	4733.214962	0.20509297	0.000129771	0.0177655	CLSTN1	1	9729026	9824526	-	5683	protein_coding	calsyntenin 1 [Source:HGNC Symbol;Acc:HGNC:17447]	-
ENSG00000138085	1140.13065	1370.775094	-0.26647469	0.000154608	0.020901075	ATRAID	2	27212027	27217178	+	2019	protein_coding	all-trans retinoic acid induced differentiation factor [Source:HGNC Symbol;Acc:HGNC:24090]	-
ENSG00000189337	1898.864869	2324.338866	-0.291098539	0.000173294	0.023137952	KAZN	1	13892792	15118043	+	13841	protein_coding	kazrin, periplakin interacting protein [Source:HGNC Symbol;Acc:HGNC:29173]	-
ENSG00000184363	4737.402846	4052.778803	0.224878936	0.000177694	0.023436107	PKP3	11	392614	404908	+	3787	protein_coding	plakophilin 3 [Source:HGNC Symbol;Acc:HGNC:9025]	-
ENSG00000162302	2868.824419	2429.610864	0.238728416	0.000231255	0.030132744	RPS6KA4	11	64359148	64372215	+	3807	protein_coding	ribosomal protein S6 kinase A4 [Source:HGNC Symbol;Acc:HGNC:10433]	-
ENSG00000137310	1768.743333	1492.88343	0.243819712	0.000236835	0.030492484	TCF19	6	31158542	31167159	+	3538	protein_coding	transcription factor 19 [Source:HGNC Symbol;Acc:HGNC:11629]	Others
ENSG00000171401	16624.49366	14466.26649	0.200447469	0.000260043	0.032883294	KRT13	17	41500981	41505705	-	2913	protein_coding	keratin 13 [Source:HGNC Symbol;Acc:HGNC:6415]	-
ENSG00000181827	853.4690662	1049.197352	-0.297101656	0.00026191	0.032883294	RFX7	15	56087280	56243266	-	10588	protein_coding	regulatory factor X7 [Source:HGNC Symbol;Acc:HGNC:25777]	RFX
ENSG00000265107	89.04361961	146.1533549	-0.710924329	0.000264526	0.032883294	GJA5	1	147756199	147773362	-	3292	protein_coding	gap junction protein alpha 5 [Source:HGNC Symbol;Acc:HGNC:4279]	-
ENSG00000144231	984.2897789	1194.625325	-0.278741035	0.000271341	0.033347208	POLR2D	2	127843551	127858157	-	5226	protein_coding	RNA polymerase II subunit D [Source:HGNC Symbol;Acc:HGNC:9191]	-
ENSG00000136383	609.6174393	477.612749	0.35416833	0.00027647	0.033595803	ALPK3	15	84816680	84873482	+	10940	protein_coding	alpha kinase 3 [Source:HGNC Symbol;Acc:HGNC:17574]	-
ENSG00000140105	1601.358425	1896.879034	-0.24354457	0.000291404	0.035017037	WARS	14	100333788	100376805	-	6358	protein_coding	tryptophanyl-tRNA synthetase [Source:HGNC Symbol;Acc:HGNC:12729]	-
ENSG00000160588	498.9209971	377.4706031	0.404389574	0.000311265	0.036992602	MPZL3	11	118226690	118252350	-	3968	protein_coding	myelin protein zero like 3 [Source:HGNC Symbol;Acc:HGNC:27279]	-
ENSG00000131263	1776.029849	2107.671867	-0.24534751	0.000323053	0.037716982	RLIM	X	74585217	74614617	-	8379	protein_coding	ring finger protein, LIM domain interacting [Source:HGNC Symbol;Acc:HGNC:13429]	-
ENSG00000165312	708.2410158	953.8915123	-0.428627363	0.000324335	0.037716982	OTUD1	10	23439458	23442390	+	2933	protein_coding	OTU deubiquitinase 1 [Source:HGNC Symbol;Acc:HGNC:27346]	-
ENSG00000112851	2567.193398	3048.470443	-0.24684238	0.00034218	0.038684947	ERBIN	5	65926475	66082549	+	10216	protein_coding	erbb2 interacting protein [Source:HGNC Symbol;Acc:HGNC:15842]	-
ENSG00000158290	1614.316597	1969.747548	-0.286151721	0.000343905	0.038684947	CUL4B	X	120524609	120575794	-	7031	protein_coding	cullin 4B [Source:HGNC Symbol;Acc:HGNC:2555]	-
ENSG00000120833	134.5000503	198.7833495	-0.568056529	0.000345626	0.038684947	SOCS2	12	93569814	93583487	+	6776	protein_coding	suppressor of cytokine signaling 2 [Source:HGNC Symbol;Acc:HGNC:19382]	-
ENSG00000143816	266.1617955	184.8275825	0.527000339	0.000346966	0.038684947	WNT9A	1	227918656	227947898	-	3971	protein_coding	Wnt family member 9A [Source:HGNC Symbol;Acc:HGNC:12778]	-
ENSG00000155066	4025.731439	3518.141867	0.19472992	0.000370265	0.040829044	PROM2	2	95274453	95291308	+	6063	protein_coding	prominin 2 [Source:HGNC Symbol;Acc:HGNC:20685]	-
ENSG00000196526	2711.285382	2260.372299	0.263657108	0.000373747	0.040829044	AFAP1	4	7758714	7939926	-	10036	protein_coding	actin filament associated protein 1 [Source:HGNC Symbol;Acc:HGNC:24017]	-
ENSG00000205208	798.1891231	976.6159596	-0.290302491	0.000378823	0.040969737	C4orf46	4	158666679	158672255	-	3730	protein_coding	chromosome 4 open reading frame 46 [Source:HGNC Symbol;Acc:HGNC:27320]	-
ENSG00000012983	1381.441899	1626.844971	-0.236490449	0.000419614	0.044931898	MAP4K5	14	50418501	50561126	-	7620	protein_coding	mitogen-activated protein kinase kinase kinase kinase 5 [Source:HGNC Symbol;Acc:HGNC:6867]	-
ENSG00000177954	10898.66252	13061.51314	-0.261512789	0.000437703	0.046409416	RPS27	1	153990755	153992155	+	1035	protein_coding	ribosomal protein S27 [Source:HGNC Symbol;Acc:HGNC:10416]	-
ENSG00000157224	575.5584746	452.1654753	0.347656919	0.000444271	0.046570463	CLDN12	7	90383721	90513402	+	6741	protein_coding	claudin 12 [Source:HGNC Symbol;Acc:HGNC:2034]	-
ENSG00000101871	2857.425209	2472.804012	0.208670018	0.000447834	0.046570463	MID1	X	10445310	10833654	-	9295	protein_coding	midline 1 [Source:HGNC Symbol;Acc:HGNC:7095]	-
ENSG00000115221	364.3967746	269.6143431	0.438324384	0.000484935	0.049948343	ITGB6	2	160099666	160200313	-	4687	protein_coding	integrin subunit beta 6 [Source:HGNC Symbol;Acc:HGNC:6161]	-
