# Supplementary material for: FBXO2 Promotes Proliferation of Endometrial Cancer by Ubiquitin-Mediated Degradation of FBN1 in the Regulation of the Cell Cycle and the Autophagy Pathway
Source: Front Cell Dev Biol. 2020 Aug 31;8:843. doi: 10.3389/fcell.2020.00843 (PMC7487413; doi:10.3389/fcell.2020.00843)
Supplement: Supplementary file 3 [file Table_3.xls]

## Sheet: default
Gene_id	Gene_Symbol	Symbol	description	type_of_gene		Chr	Start	End	Strand	Length	Biotype	baseMean	log2FoldChange	style	pvalue	padj
ENSG00000225972	MTND1P23	MTND1P23	MT-ND1 pseudogene 23	pseudo		1.0	564442	564813	+	372	pseudogene	38296	1.3822	up	0.000859024	0.011737
ENSG00000187634	SAMD11	SAMD11	sterile alpha motif domain containing 11	protein-coding		1.0	860260	879955	+	19696	protein_coding	1099.07	-1.59301	down	0.00594715	0.0482112
ENSG00000187583	PLEKHN1	PLEKHN1	pleckstrin homology domain containing N1	protein-coding		1.0	901877	911245	+	9369	protein_coding	206.053	2.00333	up	7.43652e-05	0.00173527
ENSG00000187608	ISG15	ISG15	ISG15 ubiquitin like modifier	protein-coding		1.0	948803	949920	+	1118	protein_coding	4185.56	2.18635	up	0.00091806	0.0123989
ENSG00000207730	MIR200B	MIR200B	microRNA 200b	ncRNA		1.0	1102484	1102578	+	95	miRNA	6.99684	1.5468	up	0.0355723	0.163196
ENSG00000198976	MIR429	MIR429	microRNA 429	ncRNA		1.0	1104385	1104467	+	83	miRNA	8.71549	1.36894	up	0.0269066	0.135559
ENSG00000186891	TNFRSF18	TNFRSF18	TNF receptor superfamily member 18	protein-coding		1.0	1138888	1142071	-	3184	protein_coding	140.879	2.38288	up	0.00250022	0.0257538
ENSG00000169962	TAS1R3	TAS1R3	taste 1 receptor member 3	protein-coding		1.0	1266694	1270686	+	3993	protein_coding	54.2338	1.62252	up	0.0468769	0.19409
ENSG00000107404	DVL1	DVL1	dishevelled segment polarity protein 1	protein-coding		1.0	1270656	1284730	-	14075	protein_coding	3598.94	1.02881	up	0.000894048	0.0121284
ENSG00000162576	MXRA8	MXRA8	matrix remodeling associated 8	protein-coding		1.0	1288069	1297157	-	9089	protein_coding	3860.82	-1.62301	down	0.0038873	0.0355845
ENSG00000179403	VWA1	VWA1	von Willebrand factor A domain containing 1	protein-coding		1.0	1370241	1378262	+	8022	protein_coding	8049.23	1.22099	up	0.000744976	0.0105876
ENSG00000160072	ATAD3B	ATAD3B	ATPase family AAA domain containing 3B	protein-coding		1.0	1407143	1433228	+	26086	protein_coding	3463.25	1.57884	up	0.0112373	0.0753645
ENSG00000205090	TMEM240	TMEM240	transmembrane protein 240	protein-coding		1.0	1470554	1475833	-	5280	protein_coding	63.4998	-2.46996	down	2.59884e-05	0.000739043
ENSG00000178821	TMEM52	TMEM52	transmembrane protein 52	protein-coding		1.0	1849029	1850712	-	1684	protein_coding	139.779	3.2924	up	2.08702e-05	0.000620155
ENSG00000196581	AJAP1	AJAP1	adherens junctions associated protein 1	protein-coding		1.0	4714792	4852594	+	137803	protein_coding	223.696	-3.00215	down	2.68796e-05	0.000759418
ENSG00000116254	CHD5	CHD5	chromodomain helicase DNA binding protein 5	protein-coding		1.0	6161853	6240183	-	78331	protein_coding	74.4841	-4.65105	down	1.44459e-09	1.91113e-07
ENSG00000158292	GPR153	GPR153	G protein-coupled receptor 153	protein-coding		1.0	6307406	6321035	-	13630	protein_coding	1273.43	-1.27781	down	0.0135643	0.0854877
ENSG00000173662	TAS1R1	TAS1R1	taste 1 receptor member 1	protein-coding		1.0	6615241	6639817	+	24577	protein_coding	41.1212	3.8376	up	0.0129204	0.0825932
ENSG00000049246	PER3	PER3	period circadian regulator 3	protein-coding		1.0	7844380	7905237	+	60858	protein_coding	1792.1	-1.1123	down	0.00573215	0.0469496
ENSG00000049249	TNFRSF9	TNFRSF9	TNF receptor superfamily member 9	protein-coding		1.0	7979907	8000926	-	21020	protein_coding	187.787	2.77593	up	1.05905e-05	0.000353074
ENSG00000162426	SLC45A1	SLC45A1	solute carrier family 45 member 1	protein-coding		1.0	8377886	8404227	+	26342	protein_coding	174.222	-2.01794	down	9.49917e-05	0.00209657
ENSG00000074800	ENO1	ENO1	enolase 1	protein-coding		1.0	8921061	8939308	-	18248	protein_coding	75942.9	1.02571	up	0.0105516	0.0718973
ENSG00000236269	ENO1-IT1	ENO1-IT1	ENO1 intronic transcript 1	ncRNA		1.0	8935847	8938066	-	2220	sense_intronic	83.496	1.79749	up	5.27984e-05	0.00131254
ENSG00000142583	SLC2A5	SLC2A5	solute carrier family 2 member 5	protein-coding		1.0	9095166	9148537	-	53372	protein_coding	372.008	2.07785	up	0.000213475	0.00400959
ENSG00000171612	SLC25A33	SLC25A33	solute carrier family 25 member 33	protein-coding		1.0	9599541	9645237	+	45697	protein_coding	1225.9	1.01804	up	0.0026257	0.0267118
ENSG00000162444	RBP7	RBP7	retinol binding protein 7	protein-coding		1.0	10057264	10076078	+	18815	protein_coding	607.059	-3.26647	down	2.17013e-07	1.37282e-05
ENSG00000171819	ANGPTL7	ANGPTL7	angiopoietin like 7	protein-coding		1.0	11249398	11256038	+	6641	protein_coding	7.24945	2.96918	up	0.0428337	0.183958
ENSG00000116661	FBXO2	FBXO2	F-box protein 2	protein-coding		1.0	11708424	11715842	-	7419	protein_coding	753.513	3.49981	up	4.5989e-05	0.00117692
ENSG00000116663	FBXO6	FBXO6	F-box protein 6	protein-coding		1.0	11724181	11734411	+	10231	protein_coding	738.611	1.1926	up	0.0037116	0.0343404
ENSG00000215910	C1orf167	C1orf167	chromosome 1 open reading frame 167	protein-coding		1.0	11821844	11849642	+	27799	protein_coding	42.8931	2.43696	up	0.040713	0.178401
ENSG00000199347	RNU5E-1	RNU5E-1	"RNA, U5E small nuclear 1"	snRNA		1.0	11968209	11968328	+	120	snRNA	568.335	2.78102	up	1.04621e-05	0.000350595
ENSG00000175147	TMEM51-AS1	TMEM51-AS1	TMEM51 antisense RNA 1	ncRNA		1.0	15442448	15478960	-	36513	processed_transcript	128.419	2.59466	up	8.72599e-08	6.42892e-06
ENSG00000171729	TMEM51	TMEM51	transmembrane protein 51	protein-coding		1.0	15479028	15546976	+	67949	protein_coding	829.154	1.417	up	1.30981e-05	0.000424342
ENSG00000142634	EFHD2	EFHD2	EF-hand domain family member D2	protein-coding		1.0	15736391	15756839	+	20449	protein_coding	5800.52	1.02675	up	0.0108147	0.0732733
ENSG00000184908	CLCNKB	CLCNKB	chloride voltage-gated channel Kb	protein-coding		1.0	16370272	16383803	+	13532	protein_coding	78.4901	2.21395	up	0.038389	0.17188
ENSG00000185519	FAM131C	FAM131C	family with sequence similarity 131 member C	protein-coding		1.0	16384264	16400127	-	15864	protein_coding	51.1326	2.76559	up	0.0103204	0.070935
ENSG00000142627	EPHA2	EPHA2	EPH receptor A2	protein-coding		1.0	16450832	16482582	-	31751	protein_coding	3955.99	1.33474	up	0.00592553	0.048119
ENSG00000206652	RNU1-1	RNU1-1	"RNA, U1 small nuclear 1"	snRNA		1.0	16840617	16840780	-	164	snRNA	8362.52	1.11308	up	0.00715258	0.0549038
ENSG00000186301	MST1P2	MST1P2	macrophage stimulating 1 pseudogene 2	pseudo		1.0	16972069	16976914	+	4846	pseudogene	126.366	1.33642	up	0.0265699	0.134387
ENSG00000207513	RNU1-3	RNU1-3	"RNA, U1 small nuclear 3"	snRNA		1.0	16993280	16993443	-	164	snRNA	19708	1.08679	up	0.0100426	0.0695125
ENSG00000236698	EIF1AXP1	EIF1AXP1	EIF1AX pseudogene 1	pseudo		1.0	17012116	17012550	-	435	pseudogene	51.3908	1.84398	up	0.000961883	0.0128483
ENSG00000268869	ESPNP	ESPNP	espin pseudogene	pseudo		1.0	17013834	17046652	-	32819	pseudogene	133.043	2.08666	up	0.00370189	0.0343104
ENSG00000058453	CROCC	CROCC	"ciliary rootlet coiled-coil, rootletin"	protein-coding		1.0	17066768	17299474	+	232707	protein_coding	2539.21	-1.04536	down	0.00278972	0.0278496
ENSG00000207389	RNU1-4	RNU1-4	"RNA, U1 small nuclear 4"	snRNA		1.0	17067011	17067174	+	164	snRNA	7795.19	1.17939	up	0.00573056	0.0469493
ENSG00000207005	RNU1-2	RNU1-2	"RNA, U1 small nuclear 2"	snRNA		1.0	17222475	17222638	+	164	snRNA	19327.7	1.0492	up	0.0140588	0.0875347
ENSG00000117115	PADI2	PADI2	peptidyl arginine deiminase 2	protein-coding		1.0	17393256	17445948	-	52693	protein_coding	3009.44	4.57654	up	8.69938e-10	1.27877e-07
ENSG00000142623	PADI1	PADI1	peptidyl arginine deiminase 1	protein-coding		1.0	17531621	17572500	+	40880	protein_coding	109.302	3.77731	up	0.00076416	0.0108048
ENSG00000142619	PADI3	PADI3	peptidyl arginine deiminase 3	protein-coding		1.0	17575593	17610728	+	35136	protein_coding	150.764	4.84801	up	0.000176764	0.00345595
ENSG00000117148	ACTL8	ACTL8	actin like 8	protein-coding		1.0	18081808	18153558	+	71751	protein_coding	12.3422	3.45774	up	0.0294153	0.143731
ENSG00000117154	IGSF21	IGSF21	immunoglobin superfamily member 21	protein-coding		1.0	18434240	18704977	+	270738	protein_coding	67.4083	2.47756	up	9.49555e-05	0.00209657
ENSG00000179023	KLHDC7A	KLHDC7A	kelch domain containing 7A	protein-coding		1.0	18807424	18812478	+	5055	protein_coding	857.756	1.79642	up	0.00138031	0.0167398
ENSG00000158747	NBL1	NBL1	"NBL1, DAN family BMP antagonist"	protein-coding		1.0	19967048	19984945	+	17898	protein_coding	3525.27	-1.08464	down	0.00798376	0.0592204
ENSG00000178828	RNF186	RNF186	ring finger protein 186	protein-coding		1.0	20140523	20141771	-	1249	protein_coding	20.8586	2.87459	up	0.033225	0.155817
ENSG00000188257	PLA2G2A	PLA2G2A	phospholipase A2 group IIA	protein-coding		1.0	20301925	20306932	-	5008	protein_coding	89.5751	9.36012	up	9.38328e-07	4.7037e-05
ENSG00000117215	PLA2G2D	PLA2G2D	phospholipase A2 group IID	protein-coding		1.0	20438432	20446050	-	7619	protein_coding	188.564	5.12447	up	1.78723e-06	8.19838e-05
ENSG00000158786	PLA2G2F	PLA2G2F	phospholipase A2 group IIF	protein-coding		1.0	20465819	20476879	+	11061	protein_coding	13.8148	6.66266	up	0.00127267	0.0158903
ENSG00000158825	CDA	CDA	cytidine deaminase	protein-coding		1.0	20915441	20945401	+	29961	protein_coding	376.31	3.22245	up	0.000268818	0.00478059
ENSG00000189410	SH2D5	SH2D5	SH2 domain containing 5	protein-coding		1.0	21046225	21059330	-	13106	protein_coding	66.6663	4.66161	up	6.56377e-05	0.00158008
ENSG00000162552	WNT4	WNT4	Wnt family member 4	protein-coding		1.0	22443798	22470462	-	26665	protein_coding	1022.33	-4.53489	down	1.257e-15	8.22355e-13
ENSG00000173372	C1QA	C1QA	complement C1q A chain	protein-coding		1.0	22962999	22966101	+	3103	protein_coding	4333.8	1.27843	up	0.0105979	0.0721418
ENSG00000159189	C1QC	C1QC	complement C1q C chain	protein-coding		1.0	22970123	22974603	+	4481	protein_coding	6366.47	1.30449	up	0.00280493	0.0279464
ENSG00000173369	C1QB	C1QB	complement C1q B chain	protein-coding		1.0	22979255	22988031	+	8777	protein_coding	7744.61	1.29471	up	0.012054	0.0790305
ENSG00000133216	EPHB2	EPHB2	EPH receptor B2	protein-coding		1.0	23037332	23241818	+	204487	protein_coding	2582.74	1.35318	up	0.00135271	0.0165435
ENSG00000125945	ZNF436	ZNF436	zinc finger protein 436	protein-coding		1.0	23685941	23695935	-	9995	protein_coding	4208.53	-1.25206	down	0.00127134	0.0158803
ENSG00000117308	GALE	GALE	UDP-galactose-4-epimerase	protein-coding		1.0	24122089	24127271	-	5183	protein_coding	1346.54	1.28062	up	3.44721e-05	0.000928246
ENSG00000142661	MYOM3	MYOM3	myomesin 3	protein-coding		1.0	24382525	24438665	-	56141	protein_coding	104.565	2.9139	up	0.00163747	0.0188089
ENSG00000142677	IL22RA1	IL22RA1	interleukin 22 receptor subunit alpha 1	protein-coding		1.0	24446261	24469611	-	23351	protein_coding	229.945	4.0195	up	6.76617e-06	0.000244805
ENSG00000185436	IFNLR1	IFNLR1	interferon lambda receptor 1	protein-coding		1.0	24480647	24514449	-	33803	protein_coding	858.799	2.33959	up	2.31078e-07	1.43495e-05
ENSG00000158055	GRHL3	GRHL3	grainyhead like transcription factor 3	protein-coding		1.0	24645812	24690972	+	45161	protein_coding	498.774	8.365	up	2.46701e-21	4.69164e-18
ENSG00000184454	NCMAP	NCMAP	non-compact myelin associated protein	protein-coding		1.0	24882602	24935819	+	53218	protein_coding	1606.1	3.00982	up	1.47204e-05	0.000469019
ENSG00000020633	RUNX3	RUNX3	runt related transcription factor 3	protein-coding		1.0	25226002	25291612	-	65611	protein_coding	1137.58	1.85224	up	0.000167975	0.00332539
ENSG00000127423	AUNIP	AUNIP	aurora kinase A and ninein interacting protein	protein-coding		1.0	26158414	26185903	-	27490	protein_coding	608.313	1.89412	up	9.8711e-05	0.00215929
ENSG00000158008	EXTL1	EXTL1	exostosin like glycosyltransferase 1	protein-coding		1.0	26346375	26362955	+	16581	protein_coding	80.0649	-2.46934	down	0.00195545	0.0215582
ENSG00000142675	CNKSR1	CNKSR1	connector enhancer of kinase suppressor of Ras 1	protein-coding		1.0	26503894	26516377	+	12484	protein_coding	1504.64	1.0234	up	0.000314475	0.00541838
ENSG00000169442	CD52	CD52	CD52 molecule	protein-coding		1.0	26644448	26647014	+	2567	protein_coding	696.405	1.24718	up	0.0218725	0.118444
ENSG00000175793	SFN	SFN	stratifin	protein-coding		1.0	27189633	27190947	+	1315	protein_coding	7707	4.08863	up	7.74702e-15	4.2094e-12
ENSG00000253368	TRNP1	TRNP1	TMF1 regulated nuclear protein 1	protein-coding		1.0	27320198	27327389	+	7192	protein_coding	1181.36	1.85524	up	0.00135454	0.0165571
ENSG00000142765	SYTL1	SYTL1	synaptotagmin like 1	protein-coding		1.0	27668513	27680421	+	11909	protein_coding	2025.45	1.11886	up	0.00147173	0.0174413
ENSG00000126709	IFI6	IFI6	interferon alpha inducible protein 6	protein-coding		1.0	27992572	27998729	-	6158	protein_coding	14169.6	2.74329	up	0.000236473	0.00432155
ENSG00000252947	SCARNA1	SCARNA1	small Cajal body-specific RNA 1	ncRNA		1.0	28160912	28161077	+	166	snoRNA	41.8761	1.40501	up	0.000834794	0.0115146
ENSG00000130775	THEMIS2	THEMIS2	thymocyte selection associated family member 2	protein-coding		1.0	28199055	28213196	+	14142	protein_coding	1679.01	2.31417	up	7.63351e-08	5.74932e-06
ENSG00000130768	SMPDL3B	SMPDL3B	sphingomyelin phosphodiesterase acid like 3B	protein-coding		1.0	28261504	28285668	+	24165	protein_coding	2044.35	1.50516	up	4.49196e-05	0.0011593
ENSG00000169403	PTAFR	PTAFR	platelet activating factor receptor	protein-coding		1.0	28473677	28520447	-	46771	protein_coding	1942.57	2.63378	up	3.833e-05	0.00101154
ENSG00000130766	SESN2	SESN2	sestrin 2	protein-coding		1.0	28586038	28609002	+	22965	protein_coding	1667.45	1.00193	up	0.00829292	0.0608334
ENSG00000242125	SNHG3	SNHG3	small nucleolar RNA host gene 3	ncRNA		1.0	28832492	28837404	+	4913	sense_intronic	23412.5	1.26885	up	0.00814651	0.0601072
ENSG00000200087	SNORA73B	SNORA73B	"small nucleolar RNA, H/ACA box 73B"	snoRNA		1.0	28835071	28835274	+	204	snoRNA	26216.8	1.97245	up	8.36094e-05	0.00190996
ENSG00000197989	SNHG12	SNHG12	small nucleolar RNA host gene 12	ncRNA		1.0	28905050	28909495	-	4446	antisense	1147.08	1.73256	up	1.30208e-05	0.000422385
ENSG00000221539	SNORD99	SNORD99	"small nucleolar RNA, C/D box 99"	snoRNA		1.0	28905261	28905334	-	74	snoRNA	30.0182	1.59946	up	0.0145946	0.0899561
ENSG00000253304	TMEM200B	TMEM200B	transmembrane protein 200B	protein-coding		1.0	29445940	29450447	-	4508	protein_coding	377.997	-1.631	down	0.00332925	0.0317761
ENSG00000162511	LAPTM5	LAPTM5	lysosomal protein transmembrane 5	protein-coding		1.0	31205316	31230667	-	25352	protein_coding	9697	1.91238	up	3.92969e-05	0.00103169
ENSG00000121769	FABP3	FABP3	fatty acid binding protein 3	protein-coding		1.0	31838472	31849697	-	11226	protein_coding	326.197	1.62861	up	0.0082878	0.0608105
ENSG00000142910	TINAGL1	TINAGL1	tubulointerstitial nephritis antigen like 1	protein-coding		1.0	32042116	32053288	+	11173	protein_coding	3192.86	1.35725	up	0.00525582	0.0442268
ENSG00000084636	COL16A1	COL16A1	collagen type XVI alpha 1 chain	protein-coding		1.0	32117848	32169920	-	52073	protein_coding	4199.66	-1.97941	down	0.000112761	0.0024061
ENSG00000134668	SPOCD1	SPOCD1	SPOC domain containing 1	protein-coding		1.0	32256023	32281652	-	25630	protein_coding	198.375	3.73935	up	6.75888e-08	5.18033e-06
ENSG00000160062	ZBTB8A	ZBTB8A	zinc finger and BTB domain containing 8A	protein-coding		1.0	33005028	33071540	+	66513	protein_coding	1826.81	-1.04247	down	8.54124e-09	8.80992e-07
ENSG00000162522	KIAA1522	KIAA1522	KIAA1522	protein-coding		1.0	33207486	33240571	+	33086	protein_coding	13133.9	1.3196	up	0.000366454	0.00613674
ENSG00000160097	FNDC5	FNDC5	fibronectin type III domain containing 5	protein-coding		1.0	33327869	33338083	-	10215	protein_coding	161.037	-2.47758	down	0.00017308	0.00339993
ENSG00000121900	TMEM54	TMEM54	transmembrane protein 54	protein-coding		1.0	33360195	33367039	-	6845	protein_coding	1001.33	1.04517	up	0.0493014	0.200103
ENSG00000116514	RNF19B	RNF19B	ring finger protein 19B	protein-coding		1.0	33402046	33430286	-	28241	protein_coding	2798.8	1.47847	up	1.2794e-06	6.2387e-05
ENSG00000189280	GJB5	GJB5	gap junction protein beta 5	protein-coding		1.0	35220648	35224113	+	3466	protein_coding	129.3	6.05637	up	1.75096e-06	8.06025e-05
ENSG00000189433	GJB4	GJB4	gap junction protein beta 4	protein-coding		1.0	35225342	35229325	+	3984	protein_coding	137.311	3.73759	up	0.000731278	0.0104564
ENSG00000188910	GJB3	GJB3	gap junction protein beta 3	protein-coding		1.0	35246790	35251970	+	5181	protein_coding	691.069	2.24114	up	0.00560132	0.0462893
ENSG00000187513	GJA4	GJA4	gap junction protein alpha 4	protein-coding		1.0	35258599	35261348	+	2750	protein_coding	986.123	-3.23886	down	4.46466e-06	0.000172379
ENSG00000228348	EFCAB14P1	EFCAB14P1	EF-hand calcium binding domain 14 pseudogene 1	pseudo		1.0	35587623	35588085	+	463	pseudogene	2.65302	2.26891	up	0.0465783	0.193392
ENSG00000171812	COL8A2	COL8A2	collagen type VIII alpha 2 chain	protein-coding		1.0	36560837	36590821	-	29985	protein_coding	592.537	2.44207	up	8.48506e-07	4.35385e-05
ENSG00000142694	EVA1B	EVA1B	eva-1 homolog B	protein-coding		1.0	36787632	36789755	-	2124	protein_coding	709.414	-1.09524	down	0.00613467	0.0492148
ENSG00000119535	CSF3R	CSF3R	colony stimulating factor 3 receptor	protein-coding		1.0	36931644	36948879	-	17236	protein_coding	987.339	2.18843	up	0.00120153	0.0151954
ENSG00000163873	GRIK3	GRIK3	glutamate ionotropic receptor kainate type subunit 3	protein-coding		1.0	37261128	37499730	-	238603	protein_coding	339.496	2.20673	up	0.0299674	0.1455
ENSG00000233621	LINC01137	LINC01137	long intergenic non-protein coding RNA 1137	ncRNA		1.0	37920480	37940012	-	19533	antisense	160.209	1.40941	up	0.00102707	0.0134997
ENSG00000163874	ZC3H12A	ZC3H12A	zinc finger CCCH-type containing 12A	protein-coding		1.0	37940153	37949980	+	9828	protein_coding	2229.26	1.79476	up	0.00266208	0.0269826
ENSG00000169218	RSPO1	RSPO1	R-spondin 1	protein-coding		1.0	38076951	38100595	-	23645	protein_coding	192.902	-1.80294	down	0.0424536	0.183101
ENSG00000158315	RHBDL2	RHBDL2	rhomboid like 2	protein-coding		1.0	39351479	39407471	-	55993	protein_coding	365.592	1.39739	up	0.0104386	0.0714304
ENSG00000237624	OXCT2P1	OXCT2P1	3-oxoacid CoA-transferase 2 pseudogene 1	pseudo		1.0	39980628	39982162	+	1535	pseudogene	66.1956	-1.17838	down	0.00608266	0.0490016
ENSG00000201457	SNORA55	SNORA55	"small nucleolar RNA, H/ACA box 55"	snoRNA		1.0	40033046	40033180	-	135	snoRNA	37.3117	1.06128	up	0.0172086	0.100446
ENSG00000163909	HEYL	HEYL	hes related family bHLH transcription factor with YRPW motif like	protein-coding		1.0	40089825	40105617	-	15793	protein_coding	2871.19	-3.35941	down	5.32024e-10	8.30175e-08
ENSG00000116985	BMP8B	BMP8B	bone morphogenetic protein 8b	protein-coding		1.0	40222854	40254533	-	31680	protein_coding	774.113	1.08851	up	0.0444674	0.188107
ENSG00000168389	MFSD2A	MFSD2A	major facilitator superfamily domain containing 2A	protein-coding		1.0	40420802	40435638	+	14837	protein_coding	1740.33	-3.23746	down	1.52114e-15	9.64279e-13
ENSG00000187801	ZFP69B	ZFP69B	ZFP69 zinc finger protein B	protein-coding		1.0	40915774	40929390	+	13617	protein_coding	544.74	-1.0408	down	2.44478e-05	0.000704217
ENSG00000117016	RIMS3	RIMS3	regulating synaptic membrane exocytosis 3	protein-coding		1.0	41086351	41131329	-	44979	protein_coding	426.312	1.33458	up	0.00532476	0.0447327
ENSG00000198974	MIR30E	MIR30E	microRNA 30e	ncRNA		1.0	41220027	41220118	+	92	miRNA	2.09678	-2.32299	down	0.014058	0.0875347
ENSG00000117013	KCNQ4	KCNQ4	potassium voltage-gated channel subfamily Q member 4	protein-coding		1.0	41249684	41306124	+	56441	protein_coding	202.123	2.8426	up	1.36185e-06	6.56712e-05
ENSG00000264582	RN7SL326P	RN7SL326P	"RNA, 7SL, cytoplasmic 326, pseudogene"	pseudo		1.0	41270518	41270811	+	294	misc_RNA	2.26586	4.05254	up	0.00329274	0.0314672
ENSG00000204060	FOXO6	FOXO6	forkhead box O6	protein-coding		1.0	41827594	41849262	+	21669	protein_coding	472.426	2.17792	up	0.00756846	0.057129
ENSG00000177181	RIMKLA	RIMKLA	ribosomal modification protein rimK like family member A	protein-coding		1.0	42846466	42888249	+	41784	protein_coding	1046.28	5.55796	up	2.98932e-11	6.63936e-09
ENSG00000236876	TMSB4XP1	TMSB4XP1	TMSB4X pseudogene 1	pseudo		1.0	42965876	42966067	-	192	pseudogene	20.7752	2.93951	up	1.31592e-05	0.000425513
ENSG00000164007	CLDN19	CLDN19	claudin 19	protein-coding		1.0	43198764	43205925	-	7162	protein_coding	32.2191	7.8852	up	5.80017e-05	0.00142559
ENSG00000117394	SLC2A1	SLC2A1	solute carrier family 2 member 1	protein-coding		1.0	43391052	43424530	-	33479	protein_coding	16792.8	1.93793	up	0.000518428	0.00800747
ENSG00000253313	C1orf210	C1orf210	chromosome 1 open reading frame 210	protein-coding		1.0	43747554	43751288	-	3735	protein_coding	919.602	1.33345	up	4.94446e-05	0.00124339
ENSG00000066056	TIE1	TIE1	tyrosine kinase with immunoglobulin like and EGF like domains 1	protein-coding		1.0	43766664	43788779	+	22116	protein_coding	968.541	-1.17904	down	0.0136796	0.0859829
ENSG00000142949	PTPRF	PTPRF	protein tyrosine phosphatase receptor type F	protein-coding		1.0	43990858	44089343	+	98486	protein_coding	40080.9	1.10715	up	0.000327225	0.00559056
ENSG00000117407	ARTN	ARTN	artemin	protein-coding		1.0	44398992	44402913	+	3922	protein_coding	188.171	2.71134	up	3.51877e-05	0.000945284
ENSG00000117410	ATP6V0B	ATP6V0B	ATPase H+ transporting V0 subunit b	protein-coding		1.0	44440159	44443967	+	3809	protein_coding	2093.14	1.39824	up	0.000130385	0.0027044
ENSG00000196517	SLC6A9	SLC6A9	solute carrier family 6 member 9	protein-coding		1.0	44457172	44497139	-	39968	protein_coding	1349.05	1.35912	up	0.0171402	0.100162
ENSG00000200913	SNORD46	SNORD46	"small nucleolar RNA, C/D box 46"	snoRNA		1.0	45242162	45242265	+	104	snoRNA	37.0844	1.66738	up	0.00204586	0.0222808
ENSG00000222009	BTBD19	BTBD19	BTB domain containing 19	protein-coding		1.0	45274154	45281257	+	7104	protein_coding	400.888	-1.42572	down	0.022709	0.121344
ENSG00000117425	PTCH2	PTCH2	patched 2	protein-coding		1.0	45285516	45308735	-	23220	protein_coding	505.75	-3.58883	down	2.1524e-14	1.02333e-11
ENSG00000202444	RNU5E-6P	RNU5E-6P	"RNA, U5E small nuclear 6, pseudogene"	pseudo		1.0	45285555	45285669	-	115	snRNA	95.8525	2.51404	up	0.00193868	0.0214198
ENSG00000117480	FAAH	FAAH	fatty acid amide hydrolase	protein-coding		1.0	46859937	46879520	+	19584	protein_coding	1102.84	1.13385	up	0.00954407	0.0671461
ENSG00000197587	DMBX1	DMBX1	diencephalon/mesencephalon homeobox 1	protein-coding		1.0	46972668	46979898	+	7231	protein_coding	107.644	6.15775	up	2.43265e-06	0.000105593
ENSG00000154198	CYP4Z2P	CYP4Z2P	"cytochrome P450 family 4 subfamily Z member 2, pseudogene"	pseudo		1.0	47308767	47366109	-	57343	pseudogene	12.353	4.37859	up	0.0254637	0.130657
ENSG00000186377	CYP4X1	CYP4X1	cytochrome P450 family 4 subfamily X member 1	protein-coding		1.0	47427036	47516423	+	89388	protein_coding	1442.3	3.05718	up	4.85337e-05	0.00123112
ENSG00000186160	CYP4Z1	CYP4Z1	cytochrome P450 family 4 subfamily Z member 1	protein-coding		1.0	47533160	47583991	+	50832	protein_coding	46.8329	2.82212	up	0.011616	0.0772067
ENSG00000162366	PDZK1IP1	PDZK1IP1	PDZK1 interacting protein 1	protein-coding		1.0	47649265	47656716	-	7452	protein_coding	1254.39	4.7655	up	4.25822e-08	3.49243e-06
ENSG00000186564	FOXD2	FOXD2	forkhead box D2	protein-coding		1.0	47901689	47906363	+	4675	protein_coding	181.255	-2.59104	down	0.00021573	0.00403289
ENSG00000269113	TRABD2B	TRABD2B	TraB domain containing 2B	protein-coding		1.0	48226200	48462567	-	236368	protein_coding	438.281	2.43244	up	0.00188187	0.020906
ENSG00000142700	DMRTA2	DMRTA2	DMRT like family A2	protein-coding		1.0	50883222	50889172	-	5951	protein_coding	89.7462	3.41204	up	0.00460843	0.040341
ENSG00000123080	CDKN2C	CDKN2C	cyclin dependent kinase inhibitor 2C	protein-coding		1.0	51426417	51440305	+	13889	protein_coding	1363.75	-1.0116	down	0.03667	0.166736
ENSG00000204006	C1orf185	C1orf185	chromosome 1 open reading frame 185	protein-coding		1.0	51567906	51613752	+	45847	protein_coding	3.69793	-3.49953	down	0.0319473	0.152097
ENSG00000085831	TTC39A	TTC39A	tetratricopeptide repeat domain 39A	protein-coding		1.0	51752930	51810788	-	57859	protein_coding	1358.97	1.82553	up	3.52418e-05	0.000945284
ENSG00000085840	ORC1	ORC1	origin recognition complex subunit 1	protein-coding		1.0	52838501	52870131	-	31631	protein_coding	1011.14	1.02589	up	0.0413586	0.180217
ENSG00000236290	EEF1GP7	EEF1GP7	eukaryotic translation elongation factor 1 gamma pseudogene 7	pseudo		1.0	53038786	53039488	+	703	pseudogene	4.67881	-2.47864	down	0.0417363	0.181129
ENSG00000203995	ZYG11A	ZYG11A	"zyg-11 family member A, cell cycle regulator"	protein-coding		1.0	53308183	53360670	+	52488	protein_coding	475.603	4.48695	up	7.07515e-08	5.39555e-06
ENSG00000157193	LRP8	LRP8	LDL receptor related protein 8	protein-coding		1.0	53711217	53793742	-	82526	protein_coding	1316.53	1.53774	up	4.48664e-08	3.64052e-06
ENSG00000116212	LRRC42	LRRC42	leucine rich repeat containing 42	protein-coding		1.0	54411750	54433841	+	22092	protein_coding	1635.66	1.01404	up	0.00519527	0.043883
ENSG00000116133	DHCR24	DHCR24	24-dehydrocholesterol reductase	protein-coding		1.0	55315306	55352891	-	37586	protein_coding	12029.4	2.7538	up	8.26516e-12	2.13129e-09
ENSG00000143001	TMEM61	TMEM61	transmembrane protein 61	protein-coding		1.0	55446465	55457966	+	11502	protein_coding	110.408	2.10461	up	0.00824184	0.0605902
ENSG00000162399	BSND	BSND	barttin CLCNK type accessory beta subunit	protein-coding		1.0	55464606	55476556	+	11951	protein_coding	4.24689	4.95871	up	0.0286979	0.141458
ENSG00000169174	PCSK9	PCSK9	proprotein convertase subtilisin/kexin type 9	protein-coding		1.0	55505221	55530525	+	25305	protein_coding	477.071	2.52914	up	0.00524862	0.0442029
ENSG00000173406	DAB1	DAB1	DAB adaptor protein 1	protein-coding		1.0	57460451	59012406	-	1551956	protein_coding	142.311	-2.52774	down	0.00315245	0.0305089
ENSG00000229887	HNRNPA1P6	HNRNPA1P6	heterogeneous nuclear ribonucleoprotein A1 pseudogene 6	pseudo		1.0	58513847	58514963	-	1117	pseudogene	2.48786	-3.38044	down	0.025254	0.129912
ENSG00000223416	RPS26P15	RPS26P15	ribosomal protein S26 pseudogene 15	pseudo		1.0	58521805	58522152	-	348	pseudogene	51.2443	1.66789	up	4.56128e-05	0.00117024
ENSG00000184292	TACSTD2	TACSTD2	tumor associated calcium signal transducer 2	protein-coding		1.0	59041099	59043166	-	2068	protein_coding	19801.5	1.67084	up	0.00153776	0.0179826
ENSG00000134709	HOOK1	HOOK1	hook microtubule tethering protein 1	protein-coding		1.0	60280458	60342050	+	61593	protein_coding	7275.45	1.32442	up	0.00326721	0.0312723
ENSG00000200575	RNU6-414P	RNU6-414P	"RNA, U6 small nuclear 414, pseudogene"	pseudo		1.0	62282091	62282194	+	104	snRNA	9.8496	1.74902	up	0.00268213	0.0271645
ENSG00000212360	RNU6-1177P	RNU6-1177P	"RNA, U6 small nuclear 1177, pseudogene"	pseudo		1.0	62318171	62318274	+	104	snRNA	6.33002	1.45192	up	0.0370693	0.168024
ENSG00000236646	LAMTOR5P1	LAMTOR5P1	"late endosomal/lysosomal adaptor, MAPK and MTOR activator 5 pseudogene 1"	pseudo		1.0	62504514	62504783	+	270	pseudogene	15.6741	1.21657	up	0.0369424	0.167624
ENSG00000132854	KANK4	KANK4	KN motif and ankyrin repeat domains 4	protein-coding		1.0	62702651	62785085	-	82435	protein_coding	1123.54	4.9231	up	1.5515e-10	2.71316e-08
ENSG00000187140	FOXD3	FOXD3	forkhead box D3	protein-coding		1.0	63788730	63790797	+	2068	protein_coding	12.5483	4.73647	up	0.0304404	0.147181
ENSG00000185031	SLC2A3P2	SLC2A3P2	solute carrier family 2 member 3 pseudogene 2	pseudo		1.0	65450291	65451770	-	1480	pseudogene	46.5662	-1.46945	down	0.0221966	0.119497
ENSG00000265996	MIR3671	MIR3671	microRNA 3671	ncRNA		1.0	65523438	65523525	-	88	miRNA	7.02461	-1.33514	down	0.024742	0.128363
ENSG00000162433	AK4	AK4	adenylate kinase 4	protein-coding		1.0	65613232	65697828	+	84597	protein_coding	4922.75	1.17193	up	0.00597611	0.0483238
ENSG00000152760	TCTEX1D1	TCTEX1D1	Tctex1 domain containing 1	protein-coding		1.0	67218142	67244470	+	26329	protein_coding	51.5911	-2.45941	down	0.00116774	0.0148883
ENSG00000152763	WDR78	WDR78	WD repeat domain 78	protein-coding		1.0	67278568	67390570	-	112003	protein_coding	1631.29	-1.2926	down	0.0013174	0.0162422
ENSG00000081985	IL12RB2	IL12RB2	interleukin 12 receptor subunit beta 2	protein-coding		1.0	67773047	67862583	+	89537	protein_coding	170.462	2.87914	up	0.00129007	0.0160417
ENSG00000162595	DIRAS3	DIRAS3	DIRAS family GTPase 3	protein-coding		1.0	68511645	68517314	-	5670	protein_coding	185.371	1.68134	up	0.00515019	0.0436518
ENSG00000234383	CTBP2P8	CTBP2P8	C-terminal binding protein 2 pseudogene 8	pseudo		1.0	68627444	68628773	-	1330	pseudogene	120.885	-1.3584	down	0.0118384	0.078071
ENSG00000184005	ST6GALNAC3	ST6GALNAC3	"ST6 N-acetylgalactosaminide alpha-2,6-sialyltransferase 3"	protein-coding		1.0	76540404	77100286	+	559883	protein_coding	363.667	-2.51166	down	1.03757e-06	5.15869e-05
ENSG00000226415	TPI1P1	TPI1P1	triosephosphate isomerase 1 pseudogene 1	pseudo		1.0	77165474	77166223	+	750	pseudogene	207.137	1.56941	up	0.000224737	0.00416461
ENSG00000117069	ST6GALNAC5	ST6GALNAC5	"ST6 N-acetylgalactosaminide alpha-2,6-sialyltransferase 5"	protein-coding		1.0	77333126	77531396	+	198271	protein_coding	222.788	1.61646	up	0.0379749	0.170755
ENSG00000137959	IFI44L	IFI44L	interferon induced protein 44 like	protein-coding		1.0	79085607	79111830	+	26224	protein_coding	5012.93	2.28395	up	0.00175716	0.0198026
ENSG00000137965	IFI44	IFI44	interferon induced protein 44	protein-coding		1.0	79115481	79129763	+	14283	protein_coding	3138.08	1.81265	up	0.00422597	0.0378028
ENSG00000162643	WDR63	WDR63	WD repeat domain 63	protein-coding		1.0	85464830	85598821	+	133992	protein_coding	400.136	-1.89726	down	0.0149244	0.0912143
ENSG00000137975	CLCA2	CLCA2	chloride channel accessory 2	protein-coding		1.0	86889769	86922241	+	32473	protein_coding	21.3413	2.57985	up	0.0291078	0.142555
ENSG00000016490	CLCA1	CLCA1	chloride channel accessory 1	protein-coding		1.0	86934051	86965972	+	31922	protein_coding	5.1314	-6.57169	down	0.0005263	0.00810029
ENSG00000153923	CLCA3P	CLCA3P	"chloride channel accessory 3, pseudogene"	pseudo		1.0	87099956	87121059	+	21104	pseudogene	6.08681	5.48166	up	0.00928612	0.0658797
ENSG00000267272	LINC01140	LINC01140	long intergenic non-protein coding RNA 1140	ncRNA		1.0	87595448	87634881	+	39434	lincRNA	176.908	-3.35321	down	1.18392e-05	0.000390297
ENSG00000234518	PTGES3P1	PTGES3P1	prostaglandin E synthase 3 pseudogene 1	pseudo		1.0	89569968	89570450	-	483	pseudogene	118.587	1.48281	up	0.0268403	0.135361
ENSG00000162645	GBP2	GBP2	guanylate binding protein 2	protein-coding		1.0	89571815	89616139	-	44325	protein_coding	5168.08	1.18513	up	0.0334329	0.156507
ENSG00000213512	GBP7	GBP7	guanylate binding protein 7	protein-coding		1.0	89597434	89641723	-	44290	protein_coding	4.03405	3.67267	up	0.0128747	0.0824221
ENSG00000162654	GBP4	GBP4	guanylate binding protein 4	protein-coding		1.0	89646831	89664615	-	17785	protein_coding	6115.77	1.31752	up	0.0424972	0.183159
ENSG00000154451	GBP5	GBP5	guanylate binding protein 5	protein-coding		1.0	89724633	89738544	-	13912	protein_coding	3810.79	3.25885	up	3.16843e-05	0.000864655
ENSG00000183347	GBP6	GBP6	guanylate binding protein family member 6	protein-coding		1.0	89829617	89852020	+	22404	protein_coding	83.1265	4.85879	up	2.30575e-05	0.000673314
ENSG00000225492	GBP1P1	GBP1P1	guanylate binding protein 1 pseudogene 1	pseudo		1.0	89873238	89891802	+	18565	pseudogene	298.751	3.93333	up	5.47618e-06	0.00020319
ENSG00000197147	LRRC8B	LRRC8B	leucine rich repeat containing 8 VRAC subunit B	protein-coding		1.0	89990395	90063423	+	73029	protein_coding	2767.25	1.16605	up	3.1614e-05	0.000864286
ENSG00000171492	LRRC8D	LRRC8D	leucine rich repeat containing 8 VRAC subunit D	protein-coding		1.0	90286573	90402170	+	115598	protein_coding	2666.02	1.30499	up	0.0044902	0.0395078
ENSG00000228175	GEMIN8P4	GEMIN8P4	gem nuclear organelle associated protein 8 pseudogene 4	pseudo		1.0	90459152	90459880	-	729	pseudogene	34.7418	1.27648	up	0.0389392	0.173451
ENSG00000230667	SETSIP	SETSIP	SET like protein	protein-coding		1.0	92540090	92540968	-	879	pseudogene	9.99856	1.90607	up	0.000948539	0.0127134
ENSG00000206680	SNORD21	SNORD21	"small nucleolar RNA, C/D box 21"	snoRNA		1.0	93302846	93302940	+	95	snoRNA	16.3621	3.51215	up	0.00261376	0.0266437
ENSG00000207523	SNORA66	SNORA66	"small nucleolar RNA, H/ACA box 66"	snoRNA		1.0	93306276	93306408	+	133	snoRNA	56.533	1.9549	up	0.000832227	0.0114896
ENSG00000117500	TMED5	TMED5	transmembrane p24 trafficking protein 5	protein-coding		1.0	93615299	93646285	-	30987	protein_coding	6140.56	1.00789	up	0.0165722	0.0977815
ENSG00000198691	ABCA4	ABCA4	ATP binding cassette subfamily A member 4	protein-coding		1.0	94458393	94586688	-	128296	protein_coding	144.069	1.51269	up	0.0250863	0.129487
ENSG00000137962	ARHGAP29	ARHGAP29	Rho GTPase activating protein 29	protein-coding		1.0	94614544	94740624	-	126081	protein_coding	7922.7	1.38804	up	0.0372685	0.168458
ENSG00000137970	RPL7P9	RPL7P9	ribosomal protein L7 pseudogene 9	pseudo		1.0	97144430	97145176	-	747	pseudogene	2660.48	1.31174	up	8.44926e-05	0.00192092
ENSG00000156869	FRRS1	FRRS1	ferric chelate reductase 1	protein-coding		1.0	100174259	100232187	-	57929	protein_coding	1315.86	1.03067	up	0.00918075	0.0653914
ENSG00000181656	GPR88	GPR88	G protein-coupled receptor 88	protein-coding		1.0	101003693	101007574	+	3882	protein_coding	10.2774	3.99158	up	0.0050399	0.0430528
ENSG00000162692	VCAM1	VCAM1	vascular cell adhesion molecule 1	protein-coding		1.0	101185298	101204601	+	19304	protein_coding	1450	2.39574	up	0.00033575	0.00570417
ENSG00000134215	VAV3	VAV3	vav guanine nucleotide exchange factor 3	protein-coding		1.0	108113782	108507766	-	393985	protein_coding	6427.7	3.0236	up	2.08752e-12	6.28901e-10
ENSG00000196427	NBPF4	NBPF4	NBPF member 4	protein-coding		1.0	108765963	108786689	-	20727	protein_coding	16.3416	4.87751	up	0.0143795	0.0890535
ENSG00000241361	SLC25A24P1	SLC25A24P1	SLC25A24 pseudogene 1	pseudo		1.0	108815565	108918572	+	103008	pseudogene	25.3068	5.13331	up	0.00366389	0.0340932
ENSG00000238118	SLC25A24P2	SLC25A24P2	SLC25A24 pseudogene 2	pseudo		1.0	108926358	108963917	-	37560	pseudogene	6.23733	5.51738	up	0.00877321	0.0633185
ENSG00000162641	AKNAD1	AKNAD1	AKNA domain containing 1	protein-coding		1.0	109358520	109506106	-	147587	protein_coding	13.5087	-3.14407	down	0.0482088	0.197722
ENSG00000270066	SCARNA2	SCARNA2	small Cajal body-specific RNA 2	ncRNA		1.0	109642815	109643241	+	427	lincRNA	33489.3	1.45526	up	0.0459509	0.191612
ENSG00000134243	SORT1	SORT1	sortilin 1	protein-coding		1.0	109852192	109940573	-	88382	protein_coding	16367.1	1.35631	up	2.86014e-06	0.000119635
ENSG00000235045	RPL7P8	RPL7P8	ribosomal protein L7 pseudogene 8	pseudo		1.0	110193992	110194721	+	730	pseudogene	1.18872	3.12431	up	0.0155968
ENSG00000134201	GSTM5	GSTM5	glutathione S-transferase mu 5	protein-coding		1.0	110254864	110318050	+	63187	protein_coding	220.129	-3.95234	down	3.4456e-07	1.99737e-05
ENSG00000134202	GSTM3	GSTM3	glutathione S-transferase mu 3	protein-coding		1.0	110276554	110284384	-	7831	protein_coding	2623.64	1.12971	up	0.00788992	0.0586979
ENSG00000198758	EPS8L3	EPS8L3	EPS8 like 3	protein-coding		1.0	110292702	110306649	-	13948	protein_coding	258.648	2.99241	up	0.020942	0.114917
ENSG00000197106	SLC6A17	SLC6A17	solute carrier family 6 member 17	protein-coding		1.0	110693108	110744824	+	51717	protein_coding	58.8458	2.09552	up	0.0249297	0.129007
ENSG00000177272	KCNA3	KCNA3	potassium voltage-gated channel subfamily A member 3	protein-coding		1.0	111214310	111217655	-	3346	protein_coding	333.549	1.62961	up	0.0139032	0.0869212
ENSG00000143119	CD53	CD53	CD53 molecule	protein-coding		1.0	111415775	111442550	+	26776	protein_coding	1408.6	2.06456	up	0.000313354	0.00540212
ENSG00000064886	CHI3L2	CHI3L2	chitinase 3 like 2	protein-coding		1.0	111743393	111786062	+	42670	protein_coding	118.869	4.98229	up	1.66418e-08	1.53914e-06
ENSG00000085465	OVGP1	OVGP1	oviductal glycoprotein 1	protein-coding		1.0	111956936	111970399	-	13464	protein_coding	1986.77	-5.99449	down	9.68417e-20	1.4191e-16
ENSG00000143110	C1orf162	C1orf162	chromosome 1 open reading frame 162	protein-coding		1.0	112016414	112021134	+	4721	protein_coding	487.875	1.04503	up	0.0314117	0.150394
ENSG00000121933	ADORA3	ADORA3	adenosine A3 receptor	protein-coding		1.0	112025970	112106584	-	80615	protein_coding	212.724	1.10726	up	0.0279478	0.138981
ENSG00000134245	WNT2B	WNT2B	Wnt family member 2B	protein-coding		1.0	113009163	113072787	+	63625	protein_coding	181.043	-1.43967	down	0.00848267	0.061843
ENSG00000134242	PTPN22	PTPN22	protein tyrosine phosphatase non-receptor type 22	protein-coding		1.0	114356433	114414381	-	57949	protein_coding	684.879	1.39702	up	0.0284702	0.140696
ENSG00000188761	BCL2L15	BCL2L15	BCL2 like 15	protein-coding		1.0	114420790	114430169	-	9380	protein_coding	873.848	2.17047	up	0.0138979	0.0869061
ENSG00000116774	OLFML3	OLFML3	olfactomedin like 3	protein-coding		1.0	114522063	114524876	+	2814	protein_coding	4822.06	-2.8863	down	1.14333e-09	1.60319e-07
ENSG00000116748	AMPD1	AMPD1	adenosine monophosphate deaminase 1	protein-coding		1.0	115215719	115238239	-	22521	protein_coding	15.5519	6.8341	up	0.000331954	0.00565232
ENSG00000134198	TSPAN2	TSPAN2	tetraspanin 2	protein-coding		1.0	115590632	115632121	-	41490	protein_coding	406.456	1.90131	up	0.00501102	0.0428783
ENSG00000116815	CD58	CD58	CD58 molecule	protein-coding		1.0	117057157	117113661	-	56505	protein_coding	1026.11	1.06407	up	0.00208548	0.0225745
ENSG00000143061	IGSF3	IGSF3	immunoglobulin superfamily member 3	protein-coding		1.0	117117031	117210375	-	93345	protein_coding	5604.89	1.05177	up	0.0400488	0.176686
ENSG00000116824	CD2	CD2	CD2 molecule	protein-coding		1.0	117297007	117311850	+	14844	protein_coding	759.696	1.49538	up	0.0328929	0.154837
ENSG00000155761	SPAG17	SPAG17	sperm associated antigen 17	protein-coding		1.0	118496484	118727846	-	231363	protein_coding	1399.2	-1.82749	down	0.0386927	0.172707
ENSG00000092607	TBX15	TBX15	T-box 15	protein-coding		1.0	119425669	119532179	-	106511	protein_coding	398.612	3.43014	up	2.59905e-06	0.000110959
ENSG00000092621	PHGDH	PHGDH	phosphoglycerate dehydrogenase	protein-coding		1.0	120202421	120286838	+	84418	protein_coding	5477.11	1.98107	up	0.0027475	0.0275439
ENSG00000198019	FCGR1B	FCGR1B	Fc fragment of IgG receptor Ib	protein-coding		1.0	120926979	120935937	-	8959	protein_coding	112.503	2.63733	up	6.12286e-06	0.000224196
ENSG00000231752	EMBP1	EMBP1	embigin pseudogene 1	pseudo		1.0	121261143	121310591	+	49449	pseudogene	110.503	2.91121	up	0.00014912	0.00302899
ENSG00000117281	CD160	CD160	CD160 molecule	protein-coding		1.0	145695798	145715614	-	19817	protein_coding	13.0164	-2.80207	down	0.0405771	0.17814
ENSG00000207418	RNVU1-7	RNVU1-7	"RNA, variant U1 small nuclear 7"	snRNA		1.0	145969270	145969433	-	164	snRNA	13155.5	1.08623	up	0.0107108	0.0726985
ENSG00000131778	CHD1L	CHD1L	chromodomain helicase DNA binding protein 1 like	protein-coding		1.0	146714291	146767443	+	53153	protein_coding	4126	1.00259	up	0.000743693	0.0105793
ENSG00000272443	OR13Z2P	OR13Z2P	olfactory receptor family 13 subfamily Z member 2 pseudogene	pseudo		1.0	146917312	146917866	+	555	pseudogene	5.87379	5.42669	up	0.00269598	0.0272084
ENSG00000199879	RNU1-120P	RNU1-120P	"RNA, U1 small nuclear 120, pseudogene"	pseudo		1.0	147735751	147735907	+	157	snRNA	51.9934	1.95973	up	0.0165363	0.0976464
ENSG00000252826	RNU1-92P	RNU1-92P	"RNA, U1 small nuclear 92, pseudogene"	pseudo		1.0	149215166	149215300	-	135	snRNA	3.67261	3.23242	up	0.035753	0.16379
ENSG00000206737	RNVU1-18	RNVU1-18	"RNA, variant U1 small nuclear 18"	snRNA		1.0	149224058	149224221	-	164	snRNA	13159	1.07536	up	0.0116432	0.0773123
ENSG00000203818	HIST2H3PS2	HIST2H3PS2	histone cluster 2 H3 pseudogene 2	protein-coding		1.0	149400131	149400542	-	412	protein_coding	19.3597	4.67994	up	0.000691632	0.00999419
ENSG00000150337	FCGR1A	FCGR1A	Fc fragment of IgG receptor Ia	protein-coding		1.0	149754227	149764074	+	9848	protein_coding	544.318	2.60338	up	2.11557e-06	9.3701e-05
ENSG00000183558	HIST2H2AA3	HIST2H2AA3	histone cluster 2 H2A family member a3	protein-coding		1.0	149813505	149814478	-	974	protein_coding	15921	1.50193	up	0.0175751	0.101959
ENSG00000220323	HIST2H2BD	HIST2H2BD	histone cluster 2 H2B family member d (pseudogene)	pseudo		1.0	149814608	149815100	+	493	pseudogene	233.349	1.07374	up	0.00183995	0.0204777
ENSG00000203812	HIST2H2AA4	HIST2H2AA4	histone cluster 2 H2A family member a4	protein-coding		1.0	149822643	149823191	+	549	protein_coding	10205.6	1.02607	up	0.0435042	0.185659
ENSG00000118298	CA14	CA14	carbonic anhydrase 14	protein-coding		1.0	150229554	150237478	+	7925	protein_coding	109.757	3.08088	up	0.00413112	0.0372119
ENSG00000143369	ECM1	ECM1	extracellular matrix protein 1	protein-coding		1.0	150480538	150486265	+	5728	protein_coding	7577.53	-3.39722	down	8.86021e-07	4.50154e-05
ENSG00000143382	ADAMTSL4	ADAMTSL4	ADAMTS like 4	protein-coding		1.0	150521884	150533413	+	11530	protein_coding	1389.03	-2.0945	down	2.41657e-05	0.000698968
ENSG00000143452	HORMAD1	HORMAD1	HORMA domain containing 1	protein-coding		1.0	150670536	150693364	-	22829	protein_coding	240.259	4.50604	up	3.12359e-05	0.000854717
ENSG00000163131	CTSS	CTSS	cathepsin S	protein-coding		1.0	150702672	150738433	-	35762	protein_coding	5345.54	1.53415	up	0.000489226	0.0076447
ENSG00000163141	BNIPL	BNIPL	BCL2 interacting protein like	protein-coding		1.0	151009046	151020076	+	11031	protein_coding	399.337	3.37639	up	0.000225987	0.00418014
ENSG00000197622	CDC42SE1	CDC42SE1	CDC42 small effector 1	protein-coding		1.0	151023447	151042801	-	19355	protein_coding	9345.36	1.0203	up	0.000175983	0.00344583
ENSG00000163154	TNFAIP8L2	TNFAIP8L2	TNF alpha induced protein 8 like 2	protein-coding		1.0	151129105	151132225	+	3121	protein_coding	135.097	1.15281	up	0.0152702	0.0923557
ENSG00000143373	ZNF687	ZNF687	zinc finger protein 687	protein-coding		1.0	151254094	151264656	+	10563	protein_coding	3839.88	1.03077	up	0.00810768	0.0598497
ENSG00000265753	RN7SL444P	RN7SL444P	"RNA, 7SL, cytoplasmic 444, pseudogene"	pseudo		1.0	151273143	151273439	-	297	misc_RNA	3.55244	3.10286	up	0.00449697	0.0395447
ENSG00000143416	SELENBP1	SELENBP1	selenium binding protein 1	protein-coding		1.0	151336778	151345209	-	8432	protein_coding	4448.96	1.45578	up	0.026769	0.135085
ENSG00000143375	CGN	CGN	cingulin	protein-coding		1.0	151482986	151511168	+	28183	protein_coding	6211.87	2.55462	up	4.40803e-10	7.05935e-08
ENSG00000143367	TUFT1	TUFT1	tuftelin 1	protein-coding		1.0	151512781	151556059	+	43279	protein_coding	2349.11	1.85801	up	2.50668e-08	2.18548e-06
ENSG00000207606	MIR554	MIR554	microRNA 554	ncRNA		1.0	151518272	151518367	+	96	miRNA	10.4435	1.73949	up	0.0104069	0.0713147
ENSG00000159409	CELF3	CELF3	CUGBP Elav-like family member 3	protein-coding		1.0	151674880	151689290	-	14411	protein_coding	47.9779	3.58206	up	0.0447998	0.188832
ENSG00000182134	TDRKH	TDRKH	tudor and KH domain containing	protein-coding		1.0	151742583	151763892	-	21310	protein_coding	969.623	1.95264	up	2.29488e-09	2.82708e-07
ENSG00000225556	C2CD4D	C2CD4D	C2 calcium dependent domain containing 4D	protein-coding		1.0	151810295	151813033	-	2739	protein_coding	57.084	1.74886	up	0.0293508	0.143468
ENSG00000197747	S100A10	S100A10	S100 calcium binding protein A10	protein-coding		1.0	151955391	151966866	-	11476	protein_coding	13740.7	2.61746	up	3.47035e-09	4.03037e-07
ENSG00000163191	S100A11	S100A11	S100 calcium binding protein A11	protein-coding		1.0	152004982	152020383	-	15402	protein_coding	27202.6	1.91533	up	2.37966e-08	2.0807e-06
ENSG00000143536	CRNN	CRNN	cornulin	protein-coding		1.0	152381719	152386739	-	5021	protein_coding	14.5542	21.6164	up	1.01157e-08	1.00914e-06
ENSG00000163207	IVL	IVL	involucrin	protein-coding		1.0	152881021	152884362	+	3342	protein_coding	12.4348	6.51114	up	0.00842911	0.0616097
ENSG00000169474	SPRR1A	SPRR1A	small proline rich protein 1A	protein-coding		1.0	152956557	152958289	+	1733	protein_coding	28.3126	7.11916	up	0.000265704	0.00473906
ENSG00000163209	SPRR3	SPRR3	small proline rich protein 3	protein-coding		1.0	152974223	152976332	+	2110	protein_coding	11.824	6.43809	up	0.000665261	0.00968544
ENSG00000169469	SPRR1B	SPRR1B	small proline rich protein 1B	protein-coding		1.0	153003678	153005376	+	1699	protein_coding	11.0221	6.33472	up	0.00116224	0.0148342
ENSG00000163216	SPRR2D	SPRR2D	small proline rich protein 2D	protein-coding		1.0	153012201	153014407	-	2207	protein_coding	32.2827	5.81464	up	0.0240074	0.125774
ENSG00000241794	SPRR2A	SPRR2A	small proline rich protein 2A	protein-coding		1.0	153028589	153030013	-	1425	protein_coding	66.631	23.6719	up	1.38597e-16	1.08134e-13
ENSG00000203785	SPRR2E	SPRR2E	small proline rich protein 2E	protein-coding		1.0	153065611	153078660	-	13050	protein_coding	8.41533	5.94712	up	0.0217208	0.117832
ENSG00000159527	PGLYRP3	PGLYRP3	peptidoglycan recognition protein 3	protein-coding		1.0	153270338	153283194	-	12857	protein_coding	5.14213	5.23726	up	0.0126553	0.081377
ENSG00000163218	PGLYRP4	PGLYRP4	peptidoglycan recognition protein 4	protein-coding		1.0	153302596	153321316	-	18721	protein_coding	6.54458	5.58487	up	0.00999389	0.0692959
ENSG00000163220	S100A9	S100A9	S100 calcium binding protein A9	protein-coding		1.0	153330330	153333503	+	3174	protein_coding	4191.64	4.30477	up	1.00367e-08	1.0046e-06
ENSG00000143546	S100A8	S100A8	S100 calcium binding protein A8	protein-coding		1.0	153362508	153363664	-	1157	protein_coding	735.19	3.868	up	2.20596e-07	1.38684e-05
ENSG00000184330	S100A7A	S100A7A	S100 calcium binding protein A7A	protein-coding		1.0	153389000	153395701	+	6702	protein_coding	7.59409	5.7984	up	0.0231457	0.122846
ENSG00000143556	S100A7	S100A7	S100 calcium binding protein A7	protein-coding		1.0	153430220	153433177	-	2958	protein_coding	109.306	9.6475	up	3.11859e-07	1.84257e-05
ENSG00000197956	S100A6	S100A6	S100 calcium binding protein A6	protein-coding		1.0	153507075	153508720	-	1646	protein_coding	13392.1	1.9539	up	0.000102139	0.0022215
ENSG00000196154	S100A4	S100A4	S100 calcium binding protein A4	protein-coding		1.0	153516089	153522612	-	6524	protein_coding	1831.72	2.66486	up	2.32247e-07	1.43927e-05
ENSG00000188015	S100A3	S100A3	S100 calcium binding protein A3	protein-coding		1.0	153519805	153521848	-	2044	protein_coding	77.8199	1.09868	up	0.0279535	0.138981
ENSG00000196754	S100A2	S100A2	S100 calcium binding protein A2	protein-coding		1.0	153533584	153540366	-	6783	protein_coding	479.194	4.64823	up	2.30531e-11	5.31408e-09
ENSG00000189334	S100A14	S100A14	S100 calcium binding protein A14	protein-coding		1.0	153586731	153589462	-	2732	protein_coding	2477.91	2.20111	up	0.000802672	0.0111984
ENSG00000160678	S100A1	S100A1	S100 calcium binding protein A1	protein-coding		1.0	153600402	153604513	+	4112	protein_coding	506.009	2.96591	up	0.000140123	0.00287891
ENSG00000143570	SLC39A1	SLC39A1	solute carrier family 39 member 1	protein-coding		1.0	153931575	153940188	-	8614	protein_coding	6855.19	1.18639	up	0.00627138	0.0500198
ENSG00000173207	CKS1B	CKS1B	CDC28 protein kinase regulatory subunit 1B	protein-coding		1.0	154947129	154951725	+	4597	protein_coding	1596.72	1.31947	up	1.75333e-05	0.00053244
ENSG00000160688	FLAD1	FLAD1	flavin adenine dinucleotide synthetase 1	protein-coding		1.0	154955814	154965587	+	9774	protein_coding	2097.59	1.05658	up	0.00342189	0.0324567
ENSG00000160685	ZBTB7B	ZBTB7B	zinc finger and BTB domain containing 7B	protein-coding		1.0	154975127	154990998	+	15872	protein_coding	5014.52	1.04601	up	0.0190758	0.107868
ENSG00000143537	ADAM15	ADAM15	ADAM metallopeptidase domain 15	protein-coding		1.0	155023042	155035252	+	12211	protein_coding	7578.19	1.64102	up	0.00164722	0.0189067
ENSG00000243364	EFNA4	EFNA4	ephrin A4	protein-coding		1.0	155036207	155042029	+	5823	protein_coding	1151.05	1.31679	up	0.0210983	0.115547
ENSG00000143590	EFNA3	EFNA3	ephrin A3	protein-coding		1.0	155036224	155060014	+	23791	protein_coding	700.105	2.95462	up	2.27187e-07	1.41657e-05
ENSG00000169242	EFNA1	EFNA1	ephrin A1	protein-coding		1.0	155099936	155107333	+	7398	protein_coding	1980.29	1.95057	up	2.43737e-05	0.000703011
ENSG00000163462	TRIM46	TRIM46	tripartite motif containing 46	protein-coding		1.0	155145873	155157447	+	11575	protein_coding	263.151	3.20655	up	3.00958e-06	0.000124762
ENSG00000185499	MUC1	MUC1	"mucin 1, cell surface associated"	protein-coding		1.0	155158300	155162707	-	4408	protein_coding	22530.1	1.36349	up	0.00665618	0.052034
ENSG00000236675	MTX1P1	MTX1P1	metaxin 1 pseudogene 1	pseudo		1.0	155200766	155204116	+	3351	pseudogene	329.949	1.39376	up	0.0428002	0.183883
ENSG00000160767	FAM189B	FAM189B	family with sequence similarity 189 member B	protein-coding		1.0	155216996	155225274	-	8279	protein_coding	2110.08	1.02595	up	0.00199735	0.0219089
ENSG00000252808	SCARNA4	SCARNA4	small Cajal body-specific RNA 4	ncRNA		1.0	155895749	155895877	-	129	snoRNA	69.1038	1.42454	up	0.00267229	0.0270771
ENSG00000132698	RAB25	RAB25	"RAB25, member RAS oncogene family"	protein-coding		1.0	156030951	156040295	+	9345	protein_coding	2932.83	1.38658	up	0.0051304	0.0435325
ENSG00000196189	SEMA4A	SEMA4A	semaphorin 4A	protein-coding		1.0	156117157	156147543	+	30387	protein_coding	1789.52	1.34709	up	3.25901e-05	0.000886195
ENSG00000160781	PAQR6	PAQR6	progestin and adipoQ receptor family member 6	protein-coding		1.0	156213206	156217881	-	4676	protein_coding	148.928	1.0801	up	0.011539	0.0767616
ENSG00000198952	SMG5	SMG5	SMG5 nonsense mediated mRNA decay factor	protein-coding		1.0	156219015	156252620	-	33606	protein_coding	10451.4	1.19812	up	0.000295824	0.00514362
ENSG00000163472	TMEM79	TMEM79	transmembrane protein 79	protein-coding		1.0	156252726	156262976	+	10251	protein_coding	525.782	1.06388	up	0.0256643	0.131172
ENSG00000132677	RHBG	RHBG	Rh family B glycoprotein (gene/pseudogene)	protein-coding		1.0	156339003	156355011	+	16009	protein_coding	15.4983	3.03094	up	0.0414926	0.180543
ENSG00000125462	C1orf61	C1orf61	chromosome 1 open reading frame 61	protein-coding		1.0	156374042	156400493	-	26452	protein_coding	15.1521	3.079	up	0.00010418	0.00225783
ENSG00000132692	BCAN	BCAN	brevican	protein-coding		1.0	156611182	156629324	+	18143	protein_coding	63.8874	-3.92867	down	8.29991e-05	0.00189744
ENSG00000132688	NES	NES	nestin	protein-coding		1.0	156638555	156647189	-	8635	protein_coding	9641.95	-2.41867	down	1.56981e-05	0.000490537
ENSG00000143320	CRABP2	CRABP2	cellular retinoic acid binding protein 2	protein-coding		1.0	156669398	156675608	-	6211	protein_coding	5812.9	-1.57379	down	0.0109379	0.0739106
ENSG00000143321	HDGF	HDGF	heparin binding growth factor	protein-coding		1.0	156711899	156736717	-	24819	protein_coding	27261.4	1.12115	up	3.32691e-05	0.000901436
ENSG00000027869	SH2D2A	SH2D2A	SH2 domain containing 2A	protein-coding		1.0	156776035	156786654	-	10620	protein_coding	425.561	1.40859	up	0.000291877	0.0050983
ENSG00000187800	PEAR1	PEAR1	platelet endothelial aggregation receptor 1	protein-coding		1.0	156863490	156886226	+	22737	protein_coding	328.002	-1.80182	down	1.71028e-05	0.000522826
ENSG00000224520	KRT8P45	KRT8P45	keratin 8 pseudogene 45	pseudo		1.0	157043049	157044495	+	1447	pseudogene	34.4301	3.34211	up	1.67087e-08	1.54065e-06
ENSG00000143297	FCRL5	FCRL5	Fc receptor like 5	protein-coding		1.0	157483167	157522310	-	39144	protein_coding	511.623	8.24453	up	2.67908e-07	1.6302e-05
ENSG00000160856	FCRL3	FCRL3	Fc receptor like 3	protein-coding		1.0	157644111	157670647	-	26537	protein_coding	82.9043	2.70234	up	0.00460163	0.0402994
ENSG00000132704	FCRL2	FCRL2	Fc receptor like 2	protein-coding		1.0	157715523	157746922	-	31400	protein_coding	108.56	6.00763	up	1.88171e-05	0.000567461
ENSG00000163534	FCRL1	FCRL1	Fc receptor like 1	protein-coding		1.0	157764193	157789895	-	25703	protein_coding	22.9624	4.50881	up	0.0259756	0.132311
ENSG00000163563	MNDA	MNDA	myeloid cell nuclear differentiation antigen	protein-coding		1.0	158801107	158819296	+	18190	protein_coding	1105.21	1.53262	up	0.00930093	0.065904
ENSG00000163568	AIM2	AIM2	absent in melanoma 2	protein-coding		1.0	159032274	159116886	-	84613	protein_coding	162.19	4.04826	up	9.79202e-06	0.000332907
ENSG00000158714	SLAMF8	SLAMF8	SLAM family member 8	protein-coding		1.0	159796540	159807039	+	10500	protein_coding	1170.61	2.99562	up	3.84646e-07	2.19587e-05
ENSG00000158710	TAGLN2	TAGLN2	transgelin 2	protein-coding		1.0	159887897	159895522	-	7626	protein_coding	19819.4	1.12205	up	0.000478932	0.00751891
ENSG00000085552	IGSF9	IGSF9	immunoglobulin superfamily member 9	protein-coding		1.0	159896829	159915386	-	18558	protein_coding	2912.58	2.23964	up	0.000846051	0.0116172
ENSG00000162723	SLAMF9	SLAMF9	SLAM family member 9	protein-coding		1.0	159921282	159924044	-	2763	protein_coding	33.7785	7.95504	up	9.1148e-12	2.33063e-09
ENSG00000177807	KCNJ10	KCNJ10	potassium voltage-gated channel subfamily J member 10	protein-coding		1.0	160007257	160040038	-	32782	protein_coding	187.649	6.65356	up	3.43743e-09	4.00743e-07
ENSG00000162729	IGSF8	IGSF8	immunoglobulin superfamily member 8	protein-coding		1.0	160061130	160068733	-	7604	protein_coding	4771.79	1.45674	up	0.0171195	0.100066
ENSG00000143318	CASQ1	CASQ1	calsequestrin 1	protein-coding		1.0	160160285	160171676	+	11392	protein_coding	32.5868	6.09079	up	0.000409158	0.00667195
ENSG00000162734	PEA15	PEA15	proliferation and apoptosis adaptor protein 15	protein-coding		1.0	160175127	160185166	+	10040	protein_coding	17772.2	1.22772	up	0.00439967	0.0390073
ENSG00000235082	SUMO1P3	SUMO1P3	SUMO1 pseudogene 3	pseudo		1.0	160287193	160287496	+	304	pseudogene	8.85989	2.18113	up	0.00195921	0.0215918
ENSG00000066294	CD84	CD84	CD84 molecule	protein-coding		1.0	160510885	160549306	-	38422	protein_coding	1701.82	1.53638	up	0.00402476	0.036535
ENSG00000117090	SLAMF1	SLAMF1	signaling lymphocytic activation molecule family member 1	protein-coding		1.0	160577890	160617085	-	39196	protein_coding	153.876	2.5048	up	0.00612798	0.0492148
ENSG00000235101	SETP9	SETP9	SET pseudogene 9	pseudo		1.0	160639938	160640769	+	832	pseudogene	4.44404	5.02669	up	0.00303789	0.0296843
ENSG00000117091	CD48	CD48	CD48 molecule	protein-coding		1.0	160648536	160681641	-	33106	protein_coding	573.424	2.02256	up	0.00122629	0.0154444
ENSG00000026751	SLAMF7	SLAMF7	SLAM family member 7	protein-coding		1.0	160709037	160724611	+	15575	protein_coding	1481.24	3.04571	up	0.000230142	0.00422737
ENSG00000179914	ITLN1	ITLN1	intelectin 1	protein-coding		1.0	160846329	160854960	-	8632	protein_coding	11.0022	6.3352	up	0.00237051	0.0247562
ENSG00000158764	ITLN2	ITLN2	intelectin 2	protein-coding		1.0	160914815	160924589	-	9775	protein_coding	29.1916	7.74282	up	2.64581e-05	0.000750301
ENSG00000158769	F11R	F11R	F11 receptor	protein-coding		1.0	160965001	160991138	-	26138	protein_coding	18139.1	1.34789	up	9.93711e-06	0.000336336
ENSG00000215845	TSTD1	TSTD1	thiosulfate sulfurtransferase like domain containing 1	protein-coding		1.0	161007421	161008780	-	1360	protein_coding	1120.53	1.11436	up	0.0139097	0.0869442
ENSG00000158850	B4GALT3	B4GALT3	"beta-1,4-galactosyltransferase 3"	protein-coding		1.0	161141100	161147287	-	6188	protein_coding	2325.21	1.09833	up	0.00268407	0.0271645
ENSG00000158869	FCER1G	FCER1G	Fc fragment of IgE receptor Ig	protein-coding		1.0	161185024	161190489	+	5466	protein_coding	2010.1	1.62808	up	0.00499521	0.0427847
ENSG00000248485	PCP4L1	PCP4L1	Purkinje cell protein 4 like 1	protein-coding		1.0	161228517	161255240	+	26724	protein_coding	74.3479	2.90508	up	0.0062154	0.0496645
ENSG00000143252	SDHC	SDHC	succinate dehydrogenase complex subunit C	protein-coding		1.0	161284047	161332984	+	48938	protein_coding	2785.73	1.00045	up	0.000490054	0.00765073
ENSG00000143226	FCGR2A	FCGR2A	Fc fragment of IgG receptor IIa	protein-coding		1.0	161475220	161493803	+	18584	protein_coding	2906.7	1.64884	up	0.000639977	0.00941787
ENSG00000173110	HSPA6	HSPA6	heat shock protein family A (Hsp70) member 6	protein-coding		1.0	161494036	161496681	+	2646	protein_coding	469.32	1.50775	up	0.018546	0.105896
ENSG00000203747	FCGR3A	FCGR3A	Fc fragment of IgG receptor IIIa	protein-coding		1.0	161511549	161600917	-	89369	protein_coding	4259.63	2.42865	up	9.41169e-06	0.000321774
ENSG00000072694	FCGR2B	FCGR2B	Fc fragment of IgG receptor IIb	protein-coding		1.0	161551101	161648444	+	97344	protein_coding	716.199	2.92241	up	3.44624e-07	1.99737e-05
ENSG00000244682	FCGR2C	FCGR2C	Fc fragment of IgG receptor IIc (gene/pseudogene)	protein-coding		1.0	161551129	161575452	+	24324	polymorphic_pseudogene	596.613	1.92381	up	0.00014503	0.0029657
ENSG00000225217	HSPA7	HSPA7	heat shock protein family A (Hsp70) member 7	pseudo		1.0	161576081	161578007	+	1927	pseudogene	246.207	1.10282	up	0.0336262	0.157096
ENSG00000162747	FCGR3B	FCGR3B	Fc fragment of IgG receptor IIIb	protein-coding		1.0	161592986	161601753	-	8768	protein_coding	953.569	2.88378	up	0.000568463	0.00859274
ENSG00000162745	OLFML2B	OLFML2B	olfactomedin like 2B	protein-coding		1.0	161952982	161993644	-	40663	protein_coding	3375.78	-1.76202	down	0.000152222	0.00308096
ENSG00000198929	NOS1AP	NOS1AP	nitric oxide synthase 1 adaptor protein	protein-coding		1.0	162039564	162353321	+	313758	protein_coding	1042.49	1.56594	up	0.00137262	0.0166798
ENSG00000266144	MIR4654	MIR4654	microRNA 4654	ncRNA		1.0	162126897	162126972	+	76	miRNA	1.7061	3.62859	up	0.00199155
ENSG00000252262	RNA5SP61	RNA5SP61	"RNA, 5S ribosomal pseudogene 61"	pseudo		1.0	162308433	162308532	+	100	rRNA	2.47557	3.57273	up	0.00599239	0.0484293
ENSG00000207729	MIR556	MIR556	microRNA 556	ncRNA		1.0	162312336	162312430	+	95	miRNA	1.29195	3.20673	up	0.0266668
ENSG00000239887	C1orf226	C1orf226	chromosome 1 open reading frame 226	protein-coding		1.0	162336698	162356600	+	19903	protein_coding	1850.63	2.0248	up	0.000102527	0.00222835
ENSG00000198574	SH2D1B	SH2D1B	SH2 domain containing 1B	protein-coding		1.0	162365056	162381928	-	16873	protein_coding	39.2717	-2.63785	down	0.0247003	0.128205
ENSG00000152332	UHMK1	UHMK1	U2AF homology motif kinase 1	protein-coding		1.0	162467041	162499419	+	32379	protein_coding	8973.27	1.01144	up	0.0186316	0.106285
ENSG00000162733	DDR2	DDR2	discoidin domain receptor tyrosine kinase 2	protein-coding		1.0	162601163	162757190	+	156028	protein_coding	10129.9	-1.86498	down	0.000283888	0.00497589
ENSG00000243173	RN7SL861P	RN7SL861P	"RNA, 7SL, cytoplasmic 861, pseudogene"	pseudo		1.0	162747520	162747802	+	283	misc_RNA	5.1095	-2.41791	down	0.0302937	0.146686
ENSG00000143171	RXRG	RXRG	retinoid X receptor gamma	protein-coding		1.0	165370159	165414433	-	44275	protein_coding	69.839	-3.15328	down	0.0049708	0.0426693
ENSG00000143198	MGST3	MGST3	microsomal glutathione S-transferase 3	protein-coding		1.0	165600098	165631033	+	30936	protein_coding	4860.56	1.11877	up	0.000427955	0.0069008
ENSG00000188859	FAM78B	FAM78B	family with sequence similarity 78 member B	protein-coding		1.0	166026674	166136206	-	109533	protein_coding	123.603	-2.32783	down	1.74907e-05	0.000531676
ENSG00000215952	MIR921	MIR921	microRNA 921	ncRNA		1.0	166123980	166124035	-	56	miRNA	0.651233	-2.48529	down	0.0281834
ENSG00000238087	FMO8P	FMO8P	"flavin containing monooxygenase 8, pseudogene"	pseudo		1.0	166535415	166549942	+	14528	pseudogene	2.02123	-5.81849	down	0.0148469	0.090932
ENSG00000143162	CREG1	CREG1	cellular repressor of E1A stimulated genes 1	protein-coding		1.0	167498914	167523004	-	24091	protein_coding	7113.51	1.44596	up	3.07214e-07	1.82221e-05
ENSG00000197965	MPZL1	MPZL1	myelin protein zero like 1	protein-coding		1.0	167690429	167761156	+	70728	protein_coding	7255.46	1.5354	up	9.09208e-05	0.00202677
ENSG00000143158	MPC2	MPC2	mitochondrial pyruvate carrier 2	protein-coding		1.0	167885967	167906278	-	20312	protein_coding	3652.08	1.2263	up	2.45893e-07	1.51458e-05
ENSG00000224837	GCSHP5	GCSHP5	glycine cleavage system protein H pseudogene 5	pseudo		1.0	168025139	168025660	-	522	pseudogene	50.7267	-2.2598	down	6.80142e-07	3.59295e-05
ENSG00000143185	XCL2	XCL2	X-C motif chemokine ligand 2	protein-coding		1.0	168510003	168513235	-	3233	protein_coding	58.1622	-1.72645	down	0.0134336	0.0848747
ENSG00000143196	DPT	DPT	dermatopontin	protein-coding		1.0	168664697	168698502	-	33806	protein_coding	170.947	-2.66656	down	0.00143241	0.0171665
ENSG00000143153	ATP1B1	ATP1B1	ATPase Na+/K+ transporting subunit beta 1	protein-coding		1.0	169074935	169101960	+	27026	protein_coding	22620.6	1.43851	up	0.00338486	0.0321899
ENSG00000117477	CCDC181	CCDC181	coiled-coil domain containing 181	protein-coding		1.0	169364108	169429907	-	65800	protein_coding	101.897	-2.14745	down	0.0255833	0.130986
ENSG00000198734	F5	F5	coagulation factor V	protein-coding		1.0	169483404	169555826	-	72423	protein_coding	395.832	2.43982	up	0.00145361	0.0173385
ENSG00000174175	SELP	SELP	selectin P	protein-coding		1.0	169558087	169599431	-	41345	protein_coding	281.769	1.58337	up	0.0162318	0.0964275
ENSG00000188404	SELL	SELL	selectin L	protein-coding		1.0	169659808	169680839	-	21032	protein_coding	935.717	2.46833	up	0.000841265	0.0115723
ENSG00000235378	MRPS10P1	MRPS10P1	mitochondrial ribosomal protein S10 pseudogene 1	pseudo		1.0	169959208	169959337	+	130	pseudogene	2.92831	1.46507	up	0.0390643	0.173754
ENSG00000007933	FMO3	FMO3	flavin containing monooxygenase 3	protein-coding		1.0	171060018	171086959	+	26942	protein_coding	91.011	1.99961	up	0.0415301	0.180654
ENSG00000117507	FMO6P	FMO6P	"flavin containing monooxygenase 6, pseudogene"	pseudo		1.0	171106879	171130707	+	23829	protein_coding	116.883	4.21192	up	0.0188783	0.107166
ENSG00000094963	FMO2	FMO2	flavin containing monooxygenase 2	protein-coding		1.0	171154347	171181822	+	27476	protein_coding	554.104	5.17993	up	2.7167e-07	1.64519e-05
ENSG00000230547	HMGB1P11	HMGB1P11	high mobility group box 1 pseudogene 11	pseudo		1.0	171240093	171240729	-	637	pseudogene	6.42071	2.98832	up	0.00662702	0.0518773
ENSG00000233328	PFN1P1	PFN1P1	profilin 1 pseudogene 1	pseudo		1.0	171639657	171640079	-	423	pseudogene	18.347	1.67376	up	0.000932958	0.0125611
ENSG00000230364	RPL4P3	RPL4P3	ribosomal protein L4 pseudogene 3	pseudo		1.0	171652268	171653578	-	1311	pseudogene	8.35097	2.37905	up	0.000148099	0.00301429
ENSG00000207949	MIR214	MIR214	microRNA 214	ncRNA		1.0	172107938	172108047	-	110	miRNA	21.7585	-2.98412	down	0.000791102	0.0110759
ENSG00000230630	DNM3OS	DNM3OS	DNM3 opposite strand/antisense RNA	ncRNA		1.0	172109461	172113934	-	4474	antisense	736.565	-1.34288	down	0.0465793	0.193392
ENSG00000208024	MIR199A2	MIR199A2	microRNA 199a-2	ncRNA		1.0	172113675	172113784	-	110	miRNA	19.6387	-2.76553	down	0.000237288	0.00433386
ENSG00000120337	TNFSF18	TNFSF18	TNF superfamily member 18	protein-coding		1.0	173009100	173020103	-	11004	protein_coding	34.4349	2.4198	up	0.0285956	0.141153
ENSG00000117586	TNFSF4	TNFSF4	TNF superfamily member 4	protein-coding		1.0	173152873	173176452	-	23580	protein_coding	218.8	1.57907	up	0.00877735	0.0633185
ENSG00000208317	SNORD78	SNORD78	"small nucleolar RNA, C/D box 78"	snoRNA		1.0	173834760	173834824	-	65	snoRNA	13.1388	1.39798	up	0.0125833	0.081148
ENSG00000116161	CACYBP	CACYBP	calcyclin binding protein	protein-coding		1.0	174968300	174980851	+	12552	protein_coding	7418.87	1.12345	up	1.44119e-06	6.88424e-05
ENSG00000116183	PAPPA2	PAPPA2	pappalysin 2	protein-coding		1.0	176432307	176814735	+	382429	protein_coding	141.912	1.95527	up	0.0284048	0.140445
ENSG00000116260	QSOX1	QSOX1	quiescin sulfhydryl oxidase 1	protein-coding		1.0	180123969	180173165	+	49197	protein_coding	17345.9	1.59139	up	8.82318e-05	0.00197696
ENSG00000162783	IER5	IER5	immediate early response 5	protein-coding		1.0	181057638	181059977	+	2340	protein_coding	2727.55	1.5223	up	2.5161e-05	0.000719548
ENSG00000135821	GLUL	GLUL	glutamate-ammonia ligase	protein-coding		1.0	182350839	182361341	-	10503	protein_coding	31424.4	1.22841	up	0.000562537	0.0085201
ENSG00000143333	RGS16	RGS16	regulator of G protein signaling 16	protein-coding		1.0	182567758	182573543	-	5786	protein_coding	952.946	1.28991	up	0.0346205	0.160173
ENSG00000135838	NPL	NPL	N-acetylneuraminate pyruvate lyase	protein-coding		1.0	182758428	182799519	+	41092	protein_coding	757.278	1.29045	up	0.000444788	0.00710446
ENSG00000176855	KRT18P28	KRT18P28	keratin 18 pseudogene 28	pseudo		1.0	182928209	182929540	-	1332	pseudogene	1.86749	3.78841	up	0.00227586
ENSG00000232860	SMG7-AS1	SMG7-AS1	SMG7 antisense RNA 1	ncRNA		1.0	183430009	183440881	-	10873	processed_transcript	10.5789	2.86785	up	0.00393336	0.0358766
ENSG00000116701	NCF2	NCF2	neutrophil cytosolic factor 2	protein-coding		1.0	183524698	183560011	-	35314	protein_coding	1474.58	2.45483	up	2.52367e-06	0.000108308
ENSG00000143344	RGL1	RGL1	ral guanine nucleotide dissociation stimulator like 1	protein-coding		1.0	183605220	183897665	+	292446	protein_coding	3599.16	-1.25783	down	0.00412808	0.0371955
ENSG00000198756	COLGALT2	COLGALT2	collagen beta(1-O)galactosyltransferase 2	protein-coding		1.0	183898796	184006863	-	108068	protein_coding	503.058	1.94696	up	0.0387263	0.172831
ENSG00000135842	FAM129A	FAM129A	family with sequence similarity 129 member A	protein-coding		1.0	184759858	184943682	-	183825	protein_coding	5351.72	2.03403	up	0.000999235	0.0131851
ENSG00000116679	IVNS1ABP	IVNS1ABP	influenza virus NS1A binding protein	protein-coding		1.0	185265520	185286461	-	20942	protein_coding	19303.2	1.00339	up	0.0390279	0.173693
ENSG00000231599	LINC01037	LINC01037	long intergenic non-protein coding RNA 1037	ncRNA		1.0	187412738	187446354	+	33617	lincRNA	4.65416	5.0949	up	0.00663205	0.05189
ENSG00000162670	BRINP3	BRINP3	BMP/retinoic acid inducible neural specific 3	protein-coding		1.0	190066792	190446759	-	379968	protein_coding	12.8821	6.56218	up	0.00352536	0.0332104
ENSG00000231767	MIR4426	MIR4426	microRNA 4426	ncRNA		1.0	192685313	192685783	+	471	pseudogene	11.8067	1.59869	up	0.00246999	0.0255722
ENSG00000233057	EEF1A1P14	EEF1A1P14	eukaryotic translation elongation factor 1 alpha 1 pseudogene 14	pseudo		1.0	194158097	194159472	+	1376	pseudogene	17.4615	1.67157	up	0.00710816	0.0546594
ENSG00000162687	KCNT2	KCNT2	potassium sodium-activated channel subfamily T member 2	protein-coding		1.0	196194909	196578355	-	383447	protein_coding	79.551	2.08739	up	0.0215507	0.11716
ENSG00000000971	CFH	CFH	complement factor H	protein-coding		1.0	196621008	196716634	+	95627	protein_coding	3285.76	2.06148	up	0.000584611	0.00879315
ENSG00000244414	CFHR1	CFHR1	complement factor H related 1	protein-coding		1.0	196788887	196801319	+	12433	protein_coding	15.7199	6.84978	up	0.00212994	0.0229009
ENSG00000203724	C1orf53	C1orf53	chromosome 1 open reading frame 53	protein-coding		1.0	197871777	197876497	+	4721	protein_coding	126.962	1.9187	up	0.000107063	0.00230552
ENSG00000143355	LHX9	LHX9	LIM homeobox 9	protein-coding		1.0	197881037	197904608	+	23572	protein_coding	175.496	3.77554	up	0.00503132	0.0430036
ENSG00000170128	GPR25	GPR25	G protein-coupled receptor 25	protein-coding		1.0	200842083	200843306	+	1224	protein_coding	15.267	4.93731	up	0.000160651	0.00320965
ENSG00000116852	KIF21B	KIF21B	kinesin family member 21B	protein-coding		1.0	200938520	200992828	-	54309	protein_coding	1004.82	1.33852	up	0.00178666	0.0200464
ENSG00000232237	ASCL5	ASCL5	achaete-scute family bHLH transcription factor 5	protein-coding		1.0	201083081	201096312	-	13232	protein_coding	18.9736	4.36248	up	0.0112447	0.0753645
ENSG00000163395	IGFN1	IGFN1	immunoglobulin like and fibronectin type III domain containing 1	protein-coding		1.0	201159953	201198080	+	38128	protein_coding	601.101	-3.02127	down	0.000543729	0.00831625
ENSG00000081277	PKP1	PKP1	plakophilin 1	protein-coding		1.0	201252580	201302121	+	49542	protein_coding	288.643	6.1823	up	1.52107e-09	2.00359e-07
ENSG00000118194	TNNT2	TNNT2	"troponin T2, cardiac type"	protein-coding		1.0	201328136	201346890	-	18755	protein_coding	75.0318	3.28608	up	3.19702e-06	0.000131636
ENSG00000159166	LAD1	LAD1	ladinin 1	protein-coding		1.0	201342372	201368736	-	26365	protein_coding	8961.46	2.05499	up	2.15458e-06	9.529e-05
ENSG00000163435	ELF3	ELF3	E74 like ETS transcription factor 3	protein-coding		1.0	201977073	201986316	+	9244	protein_coding	12863.3	1.46587	up	0.00201005	0.0220006
ENSG00000133067	LGR6	LGR6	leucine rich repeat containing G protein-coupled receptor 6	protein-coding		1.0	202163029	202288909	+	125881	protein_coding	199.9	2.98614	up	0.000128581	0.0026688
ENSG00000159346	ADIPOR1	ADIPOR1	adiponectin receptor 1	protein-coding		1.0	202909951	202927700	-	17750	protein_coding	8050.19	1.54149	up	0.000106306	0.00229085
ENSG00000143847	PPFIA4	PPFIA4	PTPRF interacting protein alpha 4	protein-coding		1.0	202995626	203047868	+	52243	protein_coding	793.314	1.85114	up	0.00400136	0.0363728
ENSG00000133048	CHI3L1	CHI3L1	chitinase 3 like 1	protein-coding		1.0	203148059	203155877	-	7819	protein_coding	1876.39	5.46245	up	1.07406e-21	2.3344e-18
ENSG00000133063	CHIT1	CHIT1	chitinase 1	protein-coding		1.0	203181955	203242769	-	60815	protein_coding	41.1889	8.23863	up	6.085e-10	9.3987e-08
ENSG00000122176	FMOD	FMOD	fibromodulin	protein-coding		1.0	203309756	203320617	-	10862	protein_coding	3903.12	-1.1357	down	0.0410577	0.179441
ENSG00000122188	LAX1	LAX1	lymphocyte transmembrane adaptor 1	protein-coding		1.0	203734304	203745361	+	11058	protein_coding	262.537	2.71063	up	0.000617517	0.00920618
ENSG00000174567	GOLT1A	GOLT1A	golgi transport 1A	protein-coding		1.0	204167288	204183220	-	15933	protein_coding	220.874	2.42867	up	0.00358575	0.0336232
ENSG00000143850	PLEKHA6	PLEKHA6	pleckstrin homology domain containing A6	protein-coding		1.0	204187979	204346793	-	158815	protein_coding	2764.44	1.53522	up	0.00120815	0.0152665
ENSG00000170382	LRRN2	LRRN2	leucine rich repeat neuronal 2	protein-coding		1.0	204586298	204654861	-	68564	protein_coding	1584.23	3.77603	up	9.04437e-07	4.56532e-05
ENSG00000163531	NFASC	NFASC	neurofascin	protein-coding		1.0	204797779	204991950	+	194172	protein_coding	638.274	1.76348	up	0.00940565	0.0664951
ENSG00000163545	NUAK2	NUAK2	NUAK family kinase 2	protein-coding		1.0	205271187	205290883	-	19697	protein_coding	1585.67	1.35931	up	0.00579549	0.0473029
ENSG00000235363	SNRPGP10	SNRPGP10	small nuclear ribonucleoprotein polypeptide G pseudogene 10	pseudo		1.0	205320375	205320599	+	225	pseudogene	13.3053	2.33903	up	4.26376e-06	0.000167188
ENSG00000186007	LEMD1	LEMD1	LEM domain containing 1	protein-coding		1.0	205350506	205425082	-	74577	protein_coding	97.5886	2.39371	up	0.00167664	0.0191648
ENSG00000133065	SLC41A1	SLC41A1	solute carrier family 41 member 1	protein-coding		1.0	205758221	205782876	-	24656	protein_coding	4947.45	1.40181	up	0.000668246	0.00971959
ENSG00000174502	SLC26A9	SLC26A9	solute carrier family 26 member 9	protein-coding		1.0	205882176	205912588	-	30413	protein_coding	120.263	4.50077	up	3.57809e-07	2.06985e-05
ENSG00000143466	IKBKE	IKBKE	inhibitor of nuclear factor kappa B kinase subunit epsilon	protein-coding		1.0	206643791	206670223	+	26433	protein_coding	1330.21	1.77365	up	5.27627e-06	0.00019632
ENSG00000136653	RASSF5	RASSF5	Ras association domain family member 5	protein-coding		1.0	206680879	206762616	+	81738	protein_coding	812.362	1.08962	up	0.00864215	0.06267
ENSG00000136634	IL10	IL10	interleukin 10	protein-coding		1.0	206940947	206945839	-	4893	protein_coding	63.4159	2.17543	up	0.000227935	0.0042043
ENSG00000162892	IL24	IL24	interleukin 24	protein-coding		1.0	207070788	207077484	+	6697	protein_coding	40.9114	8.23	up	4.10503e-06	0.000161798
ENSG00000162896	PIGR	PIGR	polymeric immunoglobulin receptor	protein-coding		1.0	207101863	207119811	-	17949	protein_coding	106950	2.77616	up	0.00940794	0.0664959
ENSG00000182795	C1orf116	C1orf116	chromosome 1 open reading frame 116	protein-coding		1.0	207191866	207206101	-	14236	protein_coding	2085.58	5.23771	up	9.68451e-23	2.9468e-19
ENSG00000174059	CD34	CD34	CD34 molecule	protein-coding		1.0	208057594	208084747	-	27154	protein_coding	2788.32	-1.81832	down	6.91641e-06	0.000248762
ENSG00000076356	PLXNA2	PLXNA2	plexin A2	protein-coding		1.0	208195587	208417665	-	222079	protein_coding	4846.94	1.36531	up	0.0176203	0.102124
ENSG00000230937	MIR205HG	MIR205HG	MIR205 host gene	ncRNA		1.0	209602165	209606183	+	4019	lincRNA	988.224	4.67169	up	1.97404e-09	2.49237e-07
ENSG00000008118	CAMK1G	CAMK1G	calcium/calmodulin dependent protein kinase IG	protein-coding		1.0	209757062	209787283	+	30222	protein_coding	104.349	1.45978	up	0.014361	0.088961
ENSG00000196878	LAMB3	LAMB3	laminin subunit beta 3	protein-coding		1.0	209788215	209825811	-	37597	protein_coding	8473.2	3.14586	up	5.15401e-06	0.000192898
ENSG00000123689	G0S2	G0S2	G0/G1 switch 2	protein-coding		1.0	209848765	209849733	+	969	protein_coding	1457.07	2.99875	up	2.3535e-06	0.000103039
ENSG00000117594	HSD11B1	HSD11B1	hydroxysteroid 11-beta dehydrogenase 1	protein-coding		1.0	209859510	209908295	+	48786	protein_coding	59.3047	6.04652	up	5.40037e-08	4.24578e-06
ENSG00000200972	RNU5A-8P	RNU5A-8P	"RNA, U5A small nuclear 8, pseudogene"	pseudo		1.0	210547498	210547611	-	114	snRNA	23.1868	2.17163	up	0.0344452	0.159591
ENSG00000198570	RD3	RD3	"retinal degeneration 3, GUCY2D regulator"	protein-coding		1.0	211649864	211666259	-	16396	protein_coding	16.3384	3.15362	up	0.038119	0.1711
ENSG00000143353	LYPLAL1	LYPLAL1	lysophospholipase like 1	protein-coding		1.0	219347186	219386207	+	39022	protein_coding	281.087	-1.28153	down	0.0128816	0.0824312
ENSG00000196660	SLC30A10	SLC30A10	solute carrier family 30 member 10	protein-coding		1.0	219858769	220131989	-	273221	protein_coding	44.6154	6.21078	up	4.53183e-06	0.00017389
ENSG00000186205	MARC1	MARC1	mitochondrial amidoxime reducing component 1	protein-coding		1.0	220960101	220987735	+	27635	protein_coding	1319.96	1.50205	up	0.000118622	0.00249961
ENSG00000143502	SUSD4	SUSD4	sushi domain containing 4	protein-coding		1.0	223394161	223537544	-	143384	protein_coding	667.998	2.23201	up	0.00121555	0.0153345
ENSG00000203697	CAPN8	CAPN8	calpain 8	protein-coding		1.0	223711349	223853436	-	142088	protein_coding	134.776	3.13046	up	0.000347848	0.0058702
ENSG00000243709	LEFTY1	LEFTY1	left-right determination factor 1	protein-coding		1.0	226073982	226099082	-	25101	protein_coding	2472.34	2.84443	up	0.0248102	0.128586
ENSG00000143811	PYCR2	PYCR2	pyrroline-5-carboxylate reductase 2	protein-coding		1.0	226107578	226111978	-	4401	protein_coding	2344.59	1.11949	up	0.0190972	0.107929
ENSG00000224566	FAM96AP2	FAM96AP2	family with sequence similarity 96 member A pseudogene 2	pseudo		1.0	228302698	228303174	-	477	pseudogene	9.63224	3.28134	up	0.0185236	0.105805
ENSG00000181218	HIST3H2A	HIST3H2A	histone cluster 3 H2A	protein-coding		1.0	228645065	228645560	-	496	protein_coding	1501.14	1.59513	up	0.0292797	0.143166
ENSG00000196890	HIST3H2BB	HIST3H2BB	histone cluster 3 H2B family member b	protein-coding		1.0	228645808	228646259	+	452	protein_coding	1275.44	1.72184	up	0.0213019	0.116285
ENSG00000234975	FTH1P2	FTH1P2	ferritin heavy chain 1 pseudogene 2	pseudo		1.0	228823162	228823574	+	413	pseudogene	631.968	1.70674	up	0.000141955	0.00291261
ENSG00000154429	CCSAP	CCSAP	"centriole, cilia and spindle associated protein"	protein-coding		1.0	229456758	229479041	-	22284	protein_coding	1876.23	1.09411	up	0.00964199	0.0675927
ENSG00000177614	PGBD5	PGBD5	piggyBac transposable element derived 5	protein-coding		1.0	230457392	230561475	-	104084	protein_coding	1701.26	-2.12618	down	0.00461037	0.0403463
ENSG00000212916	MAP10	MAP10	microtubule associated protein 10	protein-coding		1.0	232940643	232946092	+	5450	protein_coding	219.612	-1.77131	down	0.00851732	0.062016
ENSG00000207181	SNORA14B	SNORA14B	"small nucleolar RNA, H/ACA box 14B"	snoRNA		1.0	235291118	235291252	-	135	snoRNA	56.4082	1.63639	up	1.74067e-06	8.0372e-05
ENSG00000168243	GNG4	GNG4	G protein subunit gamma 4	protein-coding		1.0	235710987	235814054	-	103068	protein_coding	329.108	-1.79753	down	0.0104083	0.0713147
ENSG00000235674	LDHAP2	LDHAP2	lactate dehydrogenase A pseudogene 2	pseudo		1.0	235901305	235902289	+	985	pseudogene	4.98766	2.51537	up	0.0232707	0.123273
ENSG00000116962	NID1	NID1	nidogen 1	protein-coding		1.0	236139130	236228462	-	89333	protein_coding	13458.1	-2.61119	down	3.03115e-07	1.80493e-05
ENSG00000237991	RPL35P1	RPL35P1	ribosomal protein L35 pseudogene 1	pseudo		1.0	237144637	237145008	+	372	pseudogene	4.82568	2.03372	up	0.0410207	0.179362
ENSG00000117009	KMO	KMO	kynurenine 3-monooxygenase	protein-coding		1.0	241695434	241758944	+	63511	protein_coding	443.817	-3.55594	down	1.98646e-09	2.49769e-07
ENSG00000117020	AKT3	AKT3	AKT serine/threonine kinase 3	protein-coding		1.0	243651535	244014381	-	362847	protein_coding	2374.27	-1.51307	down	0.00410248	0.0370267
ENSG00000201758	RN7SKP55	RN7SKP55	RN7SK pseudogene 55	pseudo		1.0	245107212	245107518	+	307	misc_RNA	9.20911	1.81338	up	0.0307616	0.148197
ENSG00000203666	EFCAB2	EFCAB2	EF-hand calcium binding domain 2	protein-coding		1.0	245133007	245290466	+	157460	protein_coding	730.449	-1.19028	down	0.0021961	0.0234219
ENSG00000197472	ZNF695	ZNF695	zinc finger protein 695	protein-coding		1.0	247108849	247171395	-	62547	protein_coding	493.131	1.08833	up	0.00548558	0.045594
ENSG00000221953	C1orf229	C1orf229	chromosome 1 open reading frame 229	protein-coding		1.0	247273462	247275719	-	2258	protein_coding	50.6858	-1.7057	down	0.0443288	0.187756
ENSG00000171161	ZNF672	ZNF672	zinc finger protein 672	protein-coding		1.0	249132409	249143716	+	11308	protein_coding	2127.58	2.51684	up	1.66303e-05	0.000510621
ENSG00000186487	MYT1L	MYT1L	myelin transcription factor 1 like	protein-coding		2.0	1792885	2335032	-	542148	protein_coding	1.02007	-4.46929	down	0.044928
ENSG00000118004	COLEC11	COLEC11	collectin subfamily member 11	protein-coding		2.0	3642426	3692048	+	49623	protein_coding	164.796	-1.32144	down	0.0417282	0.181128
ENSG00000188765	TMSB4XP2	TMSB4XP2	TMSB4X pseudogene 2	pseudo		2.0	3665138	3665347	-	210	pseudogene	7.47515	2.09677	up	0.00290331	0.0286824
ENSG00000134326	CMPK2	CMPK2	cytidine/uridine monophosphate kinase 2	protein-coding		2.0	6980701	7006766	-	26066	protein_coding	1145.61	2.36821	up	0.000196682	0.00375683
ENSG00000134321	RSAD2	RSAD2	radical S-adenosyl methionine domain containing 2	protein-coding		2.0	7005937	7038370	+	32434	protein_coding	2568.31	3.17325	up	1.48147e-05	0.000471529
ENSG00000151692	RNF144A	RNF144A	ring finger protein 144A	protein-coding		2.0	7057523	7208417	+	150895	protein_coding	4499.88	-1.01265	down	0.00143242	0.0171665
ENSG00000134317	GRHL1	GRHL1	grainyhead like transcription factor 1	protein-coding		2.0	10085341	10142411	+	57071	protein_coding	1420.83	2.06123	up	2.48738e-06	0.000107356
ENSG00000205795	CYS1	CYS1	cystin 1	protein-coding		2.0	10196907	10221071	-	24165	protein_coding	1080.1	2.24828	up	0.0175463	0.10188
ENSG00000206633	SNORA80B	SNORA80B	"small nucleolar RNA, H/ACA box 80B"	snoRNA		2.0	10586840	10586975	-	136	snoRNA	19.2128	1.43107	up	0.018764	0.106782
ENSG00000162975	KCNF1	KCNF1	potassium voltage-gated channel modifier subfamily F member 1	protein-coding		2.0	11052063	11054350	+	2288	protein_coding	53.0399	-2.60157	down	0.00407941	0.036888
ENSG00000196208	GREB1	GREB1	growth regulating estrogen receptor binding 1	protein-coding		2.0	11674242	11782914	+	108673	protein_coding	7356.63	-2.74124	down	9.22275e-05	0.0020469
ENSG00000251718	RNU2-13P	RNU2-13P	"RNA, U2 small nuclear 13, pseudogene"	pseudo		2.0	11701320	11701432	+	113	snRNA	10.5395	-2.19615	down	0.030381	0.147039
ENSG00000071575	TRIB2	TRIB2	tribbles pseudokinase 2	protein-coding		2.0	12857015	12882860	+	25846	protein_coding	5937.11	-1.46142	down	0.000551225	0.00839474
ENSG00000264370	MIR3125	MIR3125	microRNA 3125	ncRNA		2.0	12877493	12877570	+	78	miRNA	3.01935	-2.30745	down	0.00934712	0.0661582
ENSG00000236348	PSMC1P10	PSMC1P10	"proteasome 26S subunit, ATPase 1 pseudogene 10"	pseudo		2.0	17566358	17567684	+	1327	pseudogene	1.67791	2.42423	up	0.021017
ENSG00000163032	VSNL1	VSNL1	visinin like 1	protein-coding		2.0	17720393	17838285	+	117893	protein_coding	112.432	9.6882	up	3.50432e-14	1.6156e-11
ENSG00000170745	KCNS3	KCNS3	potassium voltage-gated channel modifier subfamily S member 3	protein-coding		2.0	18059114	18542882	+	483769	protein_coding	564.106	1.11516	up	0.0269694	0.135843
ENSG00000132031	MATN3	MATN3	matrilin 3	protein-coding		2.0	20191872	20212455	-	20584	protein_coding	371.028	2.07047	up	0.00971201	0.0679194
ENSG00000115884	SDC1	SDC1	syndecan 1	protein-coding		2.0	20400558	20425194	-	24637	protein_coding	4666.42	2.33235	up	1.44633e-10	2.54386e-08
ENSG00000143869	GDF7	GDF7	growth differentiation factor 7	protein-coding		2.0	20866424	20873418	+	6995	protein_coding	2493.06	-5.49979	down	1.31229e-16	1.0508e-13
ENSG00000084674	APOB	APOB	apolipoprotein B	protein-coding		2.0	21224301	21266945	-	42645	protein_coding	116.803	-4.22612	down	0.000122311	0.0025647
ENSG00000119771	KLHL29	KLHL29	kelch like family member 29	protein-coding		2.0	23608088	23931481	+	323394	protein_coding	1075.56	-1.04113	down	0.0146752	0.090264
ENSG00000233747	RPL36AP13	RPL36AP13	ribosomal protein L36a pseudogene 13	pseudo		2.0	24557381	24558021	+	641	pseudogene	10.9491	1.28858	up	0.0256097	0.131003
ENSG00000084710	EFR3B	EFR3B	EFR3 homolog B	protein-coding		2.0	25264999	25378243	+	113245	protein_coding	466.179	1.21071	up	0.0281461	0.139689
ENSG00000240913	RN7SL856P	RN7SL856P	"RNA, 7SL, cytoplasmic 856, pseudogene"	pseudo		2.0	25280901	25281196	+	296	misc_RNA	2.64016	4.2721	up	0.00108157	0.0140522
ENSG00000115155	OTOF	OTOF	otoferlin	protein-coding		2.0	26680071	26781566	-	101496	protein_coding	114.491	2.2728	up	0.0334904	0.15668
ENSG00000138080	EMILIN1	EMILIN1	elastin microfibril interfacer 1	protein-coding		2.0	27301435	27309271	+	7837	protein_coding	6288.01	-2.53192	down	4.34668e-06	0.000169314
ENSG00000138028	CGREF1	CGREF1	cell growth regulator with EF-hand domain 1	protein-coding		2.0	27321757	27341995	-	20239	protein_coding	475.037	2.56312	up	0.00159021	0.0184191
ENSG00000143994	ABHD1	ABHD1	abhydrolase domain containing 1	protein-coding		2.0	27346682	27353680	+	6999	protein_coding	23.2465	3.12142	up	0.0137402	0.0862324
ENSG00000213453	FTH1P3	FTH1P3	ferritin heavy chain 1 pseudogene 3	pseudo		2.0	27615651	27616234	-	584	pseudogene	73.5707	1.12674	up	0.0163555	0.0968794
ENSG00000157992	KRTCAP3	KRTCAP3	keratinocyte associated protein 3	protein-coding		2.0	27665233	27669348	+	4116	protein_coding	961.417	1.42291	up	1.06532e-05	0.000354655
ENSG00000171094	ALK	ALK	ALK receptor tyrosine kinase	protein-coding		2.0	29415640	30144432	-	728793	protein_coding	147.328	4.16523	up	7.14688e-07	3.74006e-05
ENSG00000207187	SNORA64	SNORA64	"small nucleolar RNA, H/ACA box 64"	snoRNA		2.0	30410300	30410432	+	133	snoRNA	23.19	2.55929	up	0.000143571	0.00294179
ENSG00000162949	CAPN13	CAPN13	calpain 13	protein-coding		2.0	30945637	31043408	-	97772	protein_coding	1981.06	5.90497	up	1.26314e-12	4.08881e-10
ENSG00000158089	GALNT14	GALNT14	polypeptide N-acetylgalactosaminyltransferase 14	protein-coding		2.0	31133333	31378068	-	244736	protein_coding	897.817	5.81619	up	7.29267e-08	5.54753e-06
ENSG00000214711	CAPN14	CAPN14	calpain 14	protein-coding		2.0	31395924	31456724	-	60801	protein_coding	54.1094	2.07787	up	0.0425947	0.183449
ENSG00000091106	NLRC4	NLRC4	NLR family CARD domain containing 4	protein-coding		2.0	32449522	32490923	-	41402	protein_coding	114.865	1.4286	up	0.0236216	0.124568
ENSG00000235848	RMDN2-AS1	RMDN2-AS1	RMDN2 antisense RNA 1	ncRNA		2.0	38177144	38294184	-	117041	antisense	7.42236	-2.28671	down	0.043003	0.184451
ENSG00000232973	CYP1B1-AS1	CYP1B1-AS1	CYP1B1 antisense RNA 1	ncRNA		2.0	38302791	38408997	+	106207	antisense	78.3109	-2.06164	down	0.00132368	0.0163131
ENSG00000214694	ARHGEF33	ARHGEF33	Rho guanine nucleotide exchange factor 33	protein-coding		2.0	39117021	39202590	+	85570	protein_coding	88.6482	-1.07352	down	0.0383566	0.171786
ENSG00000236090	LDHAP3	LDHAP3	lactate dehydrogenase A pseudogene 3	pseudo		2.0	42046887	42047894	+	1008	pseudogene	5.77044	3.5288	up	0.00964975	0.0675927
ENSG00000162878	PKDCC	PKDCC	"protein kinase domain containing, cytoplasmic"	protein-coding		2.0	42275160	42285668	+	10509	protein_coding	1995.23	-2.06516	down	0.0161712	0.0961422
ENSG00000162881	OXER1	OXER1	oxoeicosanoid receptor 1	protein-coding		2.0	42989642	42991401	-	1760	protein_coding	90.3513	-2.01158	down	0.00040454	0.00663576
ENSG00000162882	HAAO	HAAO	"3-hydroxyanthranilate 3,4-dioxygenase"	protein-coding		2.0	42994229	43019733	-	25505	protein_coding	288.221	-2.14104	down	1.5115e-05	0.000479083
ENSG00000226491	FTOP1	FTOP1	FTO pseudogene 1	pseudo		2.0	43024365	43025852	-	1488	pseudogene	3.28988	-3.44404	down	0.0330922	0.155534
ENSG00000152527	PLEKHH2	PLEKHH2	"pleckstrin homology, MyTH4 and FERM domain containing H2"	protein-coding		2.0	43864412	43995126	+	130715	protein_coding	1681.04	-2.64039	down	5.48243e-06	0.00020319
ENSG00000236502	SIX3-AS1	SIX3-AS1	SIX3 antisense RNA 1	ncRNA		2.0	45167293	45169012	-	1720	antisense	7.11639	5.70554	up	0.015365	0.0927079
ENSG00000138083	SIX3	SIX3	SIX homeobox 3	protein-coding		2.0	45168902	45173216	+	4315	protein_coding	135.902	6.24306	up	4.54046e-05	0.00116761
ENSG00000170577	SIX2	SIX2	SIX homeobox 2	protein-coding		2.0	45232300	45236569	-	4270	protein_coding	137.582	3.11011	up	0.00492398	0.0424318
ENSG00000119888	EPCAM	EPCAM	epithelial cell adhesion molecule	protein-coding		2.0	47572297	47614740	+	42444	protein_coding	41314	1.47623	up	5.1733e-06	0.000193145
ENSG00000184261	KCNK12	KCNK12	potassium two pore domain channel subfamily K member 12	protein-coding		2.0	47743720	47798078	-	54359	protein_coding	39.5215	5.34163	up	5.97521e-05	0.0014645
ENSG00000235369	RPL36AP15	RPL36AP15	ribosomal protein L36a pseudogene 15	pseudo		2.0	48024965	48025230	-	266	pseudogene	8.58224	-1.97319	down	0.000263857	0.00471165
ENSG00000138039	LHCGR	LHCGR	luteinizing hormone/choriogonadotropin receptor	protein-coding		2.0	48859428	48982880	-	123453	protein_coding	8.41896	-5.34938	down	1.35237e-05	0.000435909
ENSG00000115507	OTX1	OTX1	orthodenticle homeobox 1	protein-coding		2.0	63277192	63284971	+	7780	protein_coding	501.009	5.26982	up	2.67914e-11	6.03859e-09
ENSG00000242412	DBIL5P2	DBIL5P2	diazepam binding inhibitor-like 5 pseudogene 2	pseudo		2.0	63344986	63346677	-	1692	pseudogene	11.5377	-1.56592	down	0.0352408	0.162078
ENSG00000115902	SLC1A4	SLC1A4	solute carrier family 1 member 4	protein-coding		2.0	65215611	65250999	+	35389	protein_coding	2971.1	-1.0333	down	0.00210272	0.0227127
ENSG00000252892	RNU6-548P	RNU6-548P	"RNA, U6 small nuclear 548, pseudogene"	pseudo		2.0	65221880	65221994	+	115	snRNA	7.38772	-1.35795	down	0.0272168	0.136681
ENSG00000119865	CNRIP1	CNRIP1	cannabinoid receptor interacting protein 1	protein-coding		2.0	68511303	68547183	-	35881	protein_coding	558.215	-2.21823	down	1.51473e-06	7.15684e-05
ENSG00000115956	PLEK	PLEK	pleckstrin	protein-coding		2.0	68592305	68624585	+	32281	protein_coding	2234.01	2.11092	up	0.00189704	0.0210438
ENSG00000143977	SNRPG	SNRPG	small nuclear ribonucleoprotein polypeptide G	protein-coding		2.0	70508494	70520903	-	12410	protein_coding	3708.63	1.01757	up	8.01565e-05	0.00184913
ENSG00000163235	TGFA	TGFA	transforming growth factor alpha	protein-coding		2.0	70674412	70781325	-	106914	protein_coding	2800.72	2.38499	up	2.28e-05	0.000667626
ENSG00000075340	ADD2	ADD2	adducin 2	protein-coding		2.0	70834750	70995357	-	160608	protein_coding	843.363	2.84725	up	4.26946e-05	0.0011094
ENSG00000152672	CLEC4F	CLEC4F	C-type lectin domain family 4 member F	protein-coding		2.0	71035775	71047732	-	11958	protein_coding	91.4382	1.72338	up	0.0177261	0.102601
ENSG00000237751	LINC01143	LINC01143	long intergenic non-protein coding RNA 1143	ncRNA		2.0	71115001	71117089	+	2089	lincRNA	13.886	6.67031	up	6.27887e-06	0.000228533
ENSG00000116035	VAX2	VAX2	ventral anterior homeobox 2	protein-coding		2.0	71127720	71160576	+	32857	protein_coding	207.672	3.51526	up	5.90751e-07	3.19278e-05
ENSG00000116039	ATP6V1B1	ATP6V1B1	ATPase H+ transporting V1 subunit B1	protein-coding		2.0	71163012	71192536	+	29525	protein_coding	361.063	4.77958	up	4.17668e-11	8.94986e-09
ENSG00000234896	OR7E62P	OR7E62P	olfactory receptor family 7 subfamily E member 62 pseudogene	pseudo		2.0	71282657	71283133	+	477	pseudogene	8.83537	4.82806	up	0.00483722	0.0418383
ENSG00000003137	CYP26B1	CYP26B1	cytochrome P450 family 26 subfamily B member 1	protein-coding		2.0	72356367	72375167	-	18801	protein_coding	237.309	2.0412	up	0.00019118	0.00367945
ENSG00000135638	EMX1	EMX1	empty spiracles homeobox 1	protein-coding		2.0	73143389	73162020	+	18632	protein_coding	11.3504	4.56414	up	0.00929893	0.065904
ENSG00000163017	ACTG2	ACTG2	"actin gamma 2, smooth muscle"	protein-coding		2.0	74119441	74146992	+	27552	protein_coding	1987.08	3.29305	up	0.00051805	0.00800747
ENSG00000065911	MTHFD2	MTHFD2	"methylenetetrahydrofolate dehydrogenase (NADP+ dependent) 2, methenyltetrahydrofolate cyclohydrolase"	protein-coding		2.0	74425689	74444692	+	19004	protein_coding	4005.03	1.36761	up	0.000252311	0.00455326
ENSG00000257702	LBX2-AS1	LBX2-AS1	LBX2 antisense RNA 1	ncRNA		2.0	74729722	74731805	+	2084	antisense	466.147	1.03832	up	0.0152594	0.0923086
ENSG00000144045	DQX1	DQX1	DEAQ-box RNA dependent ATPase 1	protein-coding		2.0	74745258	74753463	-	8206	protein_coding	41.5148	2.23252	up	0.016772	0.0985969
ENSG00000159399	HK2	HK2	hexokinase 2	protein-coding		2.0	75061108	75120486	+	59379	protein_coding	9544.44	1.68485	up	0.000451629	0.00718357
ENSG00000115353	TACR1	TACR1	tachykinin receptor 1	protein-coding		2.0	75273590	75426826	-	153237	protein_coding	194.944	2.40735	up	0.00541933	0.0451655
ENSG00000214429	CYCSP6	CYCSP6	CYCS pseudogene 6	pseudo		2.0	78639919	78640220	-	302	pseudogene	7.0172	5.68775	up	0.0226999	0.121344
ENSG00000115423	DNAH6	DNAH6	dynein axonemal heavy chain 6	protein-coding		2.0	84743579	85046713	+	303135	protein_coding	1514.68	-1.74055	down	0.0149745	0.0914033
ENSG00000235847	LDHAP7	LDHAP7	lactate dehydrogenase A pseudogene 7	pseudo		2.0	85004383	85005347	-	965	pseudogene	2.06679	3.92947	up	0.00288835	0.0285896
ENSG00000186854	TRABD2A	TRABD2A	TraB domain containing 2A	protein-coding		2.0	85048774	85134132	-	85359	protein_coding	428.149	3.47079	up	8.68837e-05	0.00195829
ENSG00000042493	CAPG	CAPG	"capping actin protein, gelsolin like"	protein-coding		2.0	85621871	85645555	-	23685	protein_coding	3303.62	1.61777	up	5.05916e-06	0.000189815
ENSG00000118640	VAMP8	VAMP8	vesicle associated membrane protein 8	protein-coding		2.0	85788685	85809154	+	20470	protein_coding	2573.92	1.33913	up	8.15049e-08	6.04886e-06
ENSG00000115523	GNLY	GNLY	granulysin	protein-coding		2.0	85912298	85925977	+	13680	protein_coding	1570.47	-3.20224	down	0.000164192	0.00326112
ENSG00000153563	CD8A	CD8A	CD8a molecule	protein-coding		2.0	87011729	87035519	-	23791	protein_coding	998.463	1.67481	up	0.0121364	0.0793141
ENSG00000172116	CD8B	CD8B	CD8b molecule	protein-coding		2.0	87042462	87089047	-	46586	protein_coding	380.986	2.22837	up	0.00514819	0.043647
ENSG00000233673	ANAPC1P1	ANAPC1P1	anaphase promoting complex subunit 1 pseudogene 1	pseudo		2.0	87098424	87149816	+	51393	pseudogene	50.0322	1.99607	up	1.58134e-05	0.000492744
ENSG00000233999	IGKV3OR2-268	IGKV3OR2-268	immunoglobulin kappa variable 3/OR2-268 (non-functional)	other		2.0	87565634	87566158	+	525	IG_V_gene	6.18959	5.50681	up	0.0123692	0.0803178
ENSG00000214336	FOXI3	FOXI3	forkhead box I3	protein-coding		2.0	88747726	88752131	-	4406	processed_transcript	36.8284	8.07777	up	4.7526e-05	0.00121217
ENSG00000230006	ANKRD36BP2	ANKRD36BP2	ankyrin repeat domain 36B pseudogene 2	pseudo		2.0	89065324	89106126	+	40803	pseudogene	1209.3	2.20848	up	0.0124386	0.0805965
ENSG00000211592	IGKC	IGKC	immunoglobulin kappa constant	other		2.0	89156674	89157196	-	523	IG_C_gene	72839	7.61298	up	3.45636e-11	7.56619e-09
ENSG00000211593	IGKJ5	IGKJ5	immunoglobulin kappa joining 5	other		2.0	89160080	89160117	-	38	IG_J_gene	14.4368	3.70597	up	0.00628339	0.050096
ENSG00000211594	IGKJ4	IGKJ4	immunoglobulin kappa joining 4	other		2.0	89160398	89160434	-	37	IG_J_gene	4.41709	3.81168	up	0.0153843	0.0927324
ENSG00000211595	IGKJ3	IGKJ3	immunoglobulin kappa joining 3	other		2.0	89160733	89160770	-	38	IG_J_gene	4.22219	3.75087	up	0.00604808	0.0487758
ENSG00000211596	IGKJ2	IGKJ2	immunoglobulin kappa joining 2	other		2.0	89161037	89161074	-	38	IG_J_gene	4.65111	4.50366	up	0.00157877	0.0183215
ENSG00000211597	IGKJ1	IGKJ1	immunoglobulin kappa joining 1	other		2.0	89161398	89161435	-	38	IG_J_gene	118.485	7.30142	up	8.59845e-07	4.40461e-05
ENSG00000211598	IGKV4-1	IGKV4-1	immunoglobulin kappa variable 4-1	other		2.0	89184913	89185669	+	757	IG_V_gene	2156.91	8.25607	up	5.82687e-15	3.28333e-12
ENSG00000211599	IGKV5-2	IGKV5-2	immunoglobulin kappa variable 5-2	other		2.0	89196748	89197300	+	553	IG_V_gene	10.9859	3.22738	up	0.0305206	0.147363
ENSG00000243466	IGKV1-5	IGKV1-5	immunoglobulin kappa variable 1-5	other		2.0	89246819	89247475	-	657	IG_V_gene	1941.8	8.57216	up	4.02966e-12	1.11468e-09
ENSG00000239855	IGKV1-6	IGKV1-6	immunoglobulin kappa variable 1-6	other		2.0	89265781	89266286	-	506	IG_V_gene	88.4092	6.09477	up	6.95949e-06	0.000250016
ENSG00000243063	IGKV3-7	IGKV3-7	immunoglobulin kappa variable 3-7 (non-functional)	other		2.0	89277987	89278600	-	614	IG_V_gene	4.77699	5.13205	up	0.00320872	0.0308679
ENSG00000240671	IGKV1-8	IGKV1-8	immunoglobulin kappa variable 1-8	other		2.0	89291928	89292450	-	523	IG_V_gene	51.6742	8.56698	up	7.23341e-05	0.00169829
ENSG00000241755	IGKV1-9	IGKV1-9	immunoglobulin kappa variable 1-9	other		2.0	89309479	89310012	-	534	IG_V_gene	373.73	7.78995	up	9.40718e-09	9.54439e-07
ENSG00000241351	IGKV3-11	IGKV3-11	immunoglobulin kappa variable 3-11	other		2.0	89326668	89327228	-	561	IG_V_gene	1390.74	8.27021	up	4.44855e-13	1.59248e-10
ENSG00000243290	IGKV1-12	IGKV1-12	immunoglobulin kappa variable 1-12	other		2.0	89339721	89340242	-	522	IG_V_gene	398.137	11.5124	up	1.74857e-15	1.08582e-12
ENSG00000244437	IGKV3-15	IGKV3-15	immunoglobulin kappa variable 3-15	other		2.0	89384673	89385283	-	611	IG_V_gene	659.093	7.87253	up	6.04847e-12	1.60037e-09
ENSG00000240864	IGKV1-16	IGKV1-16	immunoglobulin kappa variable 1-16	other		2.0	89399352	89399854	-	503	IG_V_gene	309.658	7.72282	up	5.16768e-09	5.63592e-07
ENSG00000240382	IGKV1-17	IGKV1-17	immunoglobulin kappa variable 1-17	other		2.0	89416833	89417335	-	503	IG_V_gene	75.2626	7.93279	up	9.22276e-07	4.63086e-05
ENSG00000239951	IGKV3-20	IGKV3-20	immunoglobulin kappa variable 3-20	other		2.0	89442057	89442643	-	587	IG_V_gene	1580.7	7.43221	up	7.03658e-12	1.82999e-09
ENSG00000211611	IGKV6-21	IGKV6-21	immunoglobulin kappa variable 6-21 (non-functional)	other		2.0	89459235	89459850	-	616	IG_V_gene	9.92055	6.18565	up	0.00110523	0.0142802
ENSG00000241294	IGKV2-24	IGKV2-24	immunoglobulin kappa variable 2-24	other		2.0	89475812	89476644	-	833	IG_V_gene	74.632	7.98013	up	2.47219e-07	1.51773e-05
ENSG00000244575	IGKV1-27	IGKV1-27	immunoglobulin kappa variable 1-27	other		2.0	89512908	89513413	-	506	IG_V_gene	150.547	7.73024	up	3.0647e-08	2.61212e-06
ENSG00000244116	IGKV2-28	IGKV2-28	immunoglobulin kappa variable 2-28	other		2.0	89521179	89521942	-	764	IG_V_gene	518.393	8.3946	up	1.57625e-09	2.06733e-07
ENSG00000253998	IGKV2-29	IGKV2-29	immunoglobulin kappa variable 2-29 (gene/pseudogene)	pseudo		2.0	89533655	89534393	-	739	IG_V_pseudogene	67.7658	5.77836	up	0.000293737	0.00512167
ENSG00000243238	IGKV2-30	IGKV2-30	immunoglobulin kappa variable 2-30	other		2.0	89544264	89545079	-	816	IG_V_gene	331.357	6.33628	up	4.40118e-08	3.58072e-06
ENSG00000242076	IGKV1-33	IGKV1-33	immunoglobulin kappa variable 1-33	other		2.0	89567758	89568263	-	506	IG_V_gene	986.154	9.10976	up	1.00831e-11	2.53562e-09
ENSG00000239862	IGKV1-37	IGKV1-37	immunoglobulin kappa variable 1-37 (non-functional)	other		2.0	89597021	89597542	-	522	IG_V_gene	3.78027	4.79371	up	0.0142416	0.0883887
ENSG00000242371	IGKV1-39	IGKV1-39	immunoglobulin kappa variable 1-39 (gene/pseudogene)	other		2.0	89619383	89619904	-	522	IG_V_gene	3005.95	8.76576	up	2.41783e-13	9.19623e-11
ENSG00000211619	IGKV2-40	IGKV2-40	immunoglobulin kappa variable 2-40	other		2.0	89629873	89630186	-	314	IG_V_gene	19.8733	4.89505	up	0.00307483	0.0299779
ENSG00000251039	IGKV2D-40	IGKV2D-40	immunoglobulin kappa variable 2D-40	other		2.0	89890601	89891307	+	707	IG_V_gene	32.9402	5.34006	up	0.000798695	0.0111583
ENSG00000251546	IGKV1D-39	IGKV1D-39	immunoglobulin kappa variable 1D-39	other		2.0	89901292	89901791	+	500	IG_V_gene	2402.81	9.17029	up	5.08901e-13	1.77986e-10
ENSG00000250036	IGKV1D-37	IGKV1D-37	immunoglobulin kappa variable 1D-37 (non-functional)	other		2.0	89923550	89924026	+	477	IG_V_gene	3.18766	4.54815	up	0.0460598	0.191961
ENSG00000239975	IGKV1D-33	IGKV1D-33	immunoglobulin kappa variable 1D-33	other		2.0	89952792	89953355	+	564	IG_V_gene	881.298	9.61849	up	5.75217e-13	1.96659e-10
ENSG00000239571	IGKV2D-30	IGKV2D-30	immunoglobulin kappa variable 2D-30	other		2.0	89975669	89976489	+	821	IG_V_gene	82.9808	7.05062	up	1.00959e-07	7.29138e-06
ENSG00000243264	IGKV2D-29	IGKV2D-29	immunoglobulin kappa variable 2D-29	other		2.0	89986322	89987079	+	758	IG_V_gene	77.497	6.13527	up	0.000209204	0.00395874
ENSG00000242534	IGKV2D-28	IGKV2D-28	immunoglobulin kappa variable 2D-28	other		2.0	89998789	89999564	+	776	IG_V_gene	448.769	7.9342	up	3.23259e-10	5.31683e-08
ENSG00000224607	IGKV1D-27	IGKV1D-27	immunoglobulin kappa variable 1D-27 (pseudogene)	pseudo		2.0	90007677	90008154	+	478	IG_V_pseudogene	16.5965	6.92741	up	5.01046e-06	0.000188453
ENSG00000241566	IGKV2D-24	IGKV2D-24	immunoglobulin kappa variable 2D-24 (non-functional)	other		2.0	90043607	90044439	+	833	IG_V_gene	13.3387	6.61194	up	0.000150029	0.00304543
ENSG00000225523	IGKV6D-21	IGKV6D-21	immunoglobulin kappa variable 6D-21 (non-functional)	other		2.0	90060377	90060995	+	619	IG_V_gene	18.9775	7.12143	up	0.000625746	0.00928338
ENSG00000211625	IGKV3D-20	IGKV3D-20	immunoglobulin kappa variable 3D-20	other		2.0	90077680	90078311	+	632	IG_V_gene	150.029	7.98917	up	1.90265e-07	1.2323e-05
ENSG00000242766	IGKV1D-17	IGKV1D-17	immunoglobulin kappa variable 1D-17	other		2.0	90121477	90122133	+	657	IG_V_gene	76.5855	9.13429	up	3.14786e-07	1.85626e-05
ENSG00000241244	IGKV1D-16	IGKV1D-16	immunoglobulin kappa variable 1D-16	other		2.0	90139078	90139580	+	503	IG_V_gene	105.631	7.47157	up	2.54266e-07	1.55358e-05
ENSG00000224041	IGKV3D-15	IGKV3D-15	immunoglobulin kappa variable 3D-15 (gene/pseudogene)	other		2.0	90153696	90154258	+	563	IG_V_gene	263.283	6.47376	up	5.2941e-08	4.18286e-06
ENSG00000211630	IGKV1D-13	IGKV1D-13	immunoglobulin kappa variable 1D-13	other		2.0	90192768	90193424	+	657	IG_V_gene	60.4857	8.79398	up	5.09844e-08	4.09328e-06
ENSG00000240834	IGKV1D-12	IGKV1D-12	immunoglobulin kappa variable 1D-12	other		2.0	90198535	90199190	+	656	IG_V_gene	71.7739	6.98978	up	5.66582e-06	0.000208969
ENSG00000211632	IGKV3D-11	IGKV3D-11	immunoglobulin kappa variable 3D-11	other		2.0	90211643	90212253	+	611	IG_V_gene	34.6429	7.98939	up	4.17281e-09	4.68524e-07
ENSG00000184303	DRD5P1	DRD5P1	dopamine receptor D5 pseudogene 1	pseudo		2.0	91872473	91874507	-	2035	pseudogene	1.44821	-3.23337	down	0.0261331
ENSG00000172005	MAL	MAL	"mal, T cell differentiation protein"	protein-coding		2.0	95691422	95719737	+	28316	protein_coding	2936.83	6.94682	up	2.02657e-10	3.4967e-08
ENSG00000155066	PROM2	PROM2	prominin 2	protein-coding		2.0	95940201	95957056	+	16856	protein_coding	2930.45	1.77108	up	0.0016928	0.0193022
ENSG00000144010	TRIM43B	TRIM43B	tripartite motif containing 43B	protein-coding		2.0	96142715	96150479	-	7765	pseudogene	29.174	7.74175	up	0.000200008	0.00380413
ENSG00000144015	TRIM43	TRIM43	tripartite motif containing 43	protein-coding		2.0	96257766	96265526	+	7761	protein_coding	53.2177	5.41553	up	0.000479494	0.00752064
ENSG00000158050	DUSP2	DUSP2	dual specificity phosphatase 2	protein-coding		2.0	96808905	96811179	-	2275	protein_coding	720.176	-3.17242	down	2.41979e-06	0.000105335
ENSG00000163121	NEURL3	NEURL3	neuralized E3 ubiquitin protein ligase 3	protein-coding		2.0	97163383	97173846	-	10464	pseudogene	115.583	4.8645	up	1.27799e-07	8.91894e-06
ENSG00000168754	FAM178B	FAM178B	family with sequence similarity 178 member B	protein-coding		2.0	97541620	97684175	-	142556	protein_coding	37.4644	2.41301	up	0.0435039	0.185659
ENSG00000071073	MGAT4A	MGAT4A	"alpha-1,3-mannosyl-glycoprotein 4-beta-N-acetylglucosaminyltransferase A"	protein-coding		2.0	99235569	99347589	-	112021	protein_coding	3122.2	1.33971	up	0.00890776	0.063971
ENSG00000185414	MRPL30	MRPL30	mitochondrial ribosomal protein L30	protein-coding		2.0	99797542	99814089	+	16548	protein_coding	335.38	1.0062	up	0.0307371	0.148126
ENSG00000144218	AFF3	AFF3	AF4/FMR2 family member 3	protein-coding		2.0	100162323	100759201	-	596879	protein_coding	1830.11	-2.07814	down	0.000228566	0.00420993
ENSG00000170500	LONRF2	LONRF2	LON peptidase N-terminal domain and ring finger 2	protein-coding		2.0	100889753	100939195	-	49443	protein_coding	4800.45	-2.37926	down	0.000672821	0.00977212
ENSG00000170485	NPAS2	NPAS2	neuronal PAS domain protein 2	protein-coding		2.0	101436614	101613291	+	176678	protein_coding	1900.16	1.07014	up	0.0347149	0.160492
ENSG00000212283	SNORD89	SNORD89	"small nucleolar RNA, C/D box 89"	snoRNA		2.0	101889398	101889511	-	114	snoRNA	471.46	2.43508	up	6.54677e-07	3.47877e-05
ENSG00000115590	IL1R2	IL1R2	interleukin 1 receptor type 2	protein-coding		2.0	102608306	102645006	+	36701	protein_coding	456.839	1.57382	up	0.0190073	0.107621
ENSG00000115607	IL18RAP	IL18RAP	interleukin 18 receptor accessory protein	protein-coding		2.0	103035149	103069025	+	33877	protein_coding	70.6419	2.03873	up	0.0344448	0.159591
ENSG00000198914	POU3F3	POU3F3	POU class 3 homeobox 3	protein-coding		2.0	105471969	105476929	+	4961	protein_coding	1736.06	28.0959	up	2.58571e-51	3.9339e-47
ENSG00000229743	LINC01159	LINC01159	long intergenic non-protein coding RNA 1159	ncRNA		2.0	105481955	105489053	-	7099	antisense	10.5369	6.27297	up	0.00797996	0.0592204
ENSG00000214199	EEF1A1P12	EEF1A1P12	eukaryotic translation elongation factor 1 alpha 1 pseudogene 12	pseudo		2.0	107313787	107315132	-	1346	pseudogene	54.442	1.85373	up	8.58081e-05	0.00193836
ENSG00000144057	ST6GAL2	ST6GAL2	"ST6 beta-galactoside alpha-2,6-sialyltransferase 2"	protein-coding		2.0	107418056	107503564	-	85509	protein_coding	1529.1	-2.55835	down	0.000450965	0.0071834
ENSG00000238250	ST6GAL2-IT1	ST6GAL2-IT1	ST6GAL2 intronic transcript 1	ncRNA		2.0	107439379	107441487	-	2109	sense_intronic	13.3585	-3.28143	down	0.010135	0.0700086
ENSG00000198075	SULT1C4	SULT1C4	sulfotransferase family 1C member 4	protein-coding		2.0	108994367	109004513	+	10147	protein_coding	1037.57	-1.59148	down	0.0123787	0.0803625
ENSG00000169756	LIMS1	LIMS1	LIM zinc finger domain containing 1	protein-coding		2.0	109150857	109303702	+	152846	protein_coding	10073.4	-1.4008	down	0.000155797	0.00313739
ENSG00000259863	SH3RF3-AS1	SH3RF3-AS1	SH3RF3 antisense RNA 1	ncRNA		2.0	109743783	109745386	-	1604	lincRNA	11.5291	-1.45955	down	0.00973607	0.0680251
ENSG00000172985	SH3RF3	SH3RF3	SH3 domain containing ring finger 3	protein-coding		2.0	109745804	110262207	+	516404	protein_coding	1018.52	-1.69361	down	2.64583e-05	0.000750301
ENSG00000228551	SNRPGP9	SNRPGP9	small nuclear ribonucleoprotein polypeptide G pseudogene 9	pseudo		2.0	109867878	109868102	+	225	pseudogene	5.8223	-1.74387	down	0.0359837	0.164599
ENSG00000144063	MALL	MALL	"mal, T cell differentiation protein like"	protein-coding		2.0	110841447	110874143	-	32697	protein_coding	1701.44	1.55512	up	0.00537165	0.0448788
ENSG00000257207	LIMS3	LIMS3	LIM zinc finger domain containing 3	protein-coding		2.0	111160511	111230652	-	70142	protein_coding	2001.95	-1.48971	down	0.0136237	0.0857731
ENSG00000153093	ACOXL	ACOXL	acyl-CoA oxidase like	protein-coding		2.0	111490150	111875799	+	385650	protein_coding	122.165	2.7221	up	0.000786307	0.0110257
ENSG00000236330	RPL5P9	RPL5P9	ribosomal protein L5 pseudogene 9	pseudo		2.0	111725411	111726296	+	886	pseudogene	7.99978	1.82347	up	0.0212657	0.11613
ENSG00000153094	BCL2L11	BCL2L11	BCL2 like 11	protein-coding		2.0	111876955	111926024	+	49070	protein_coding	3774.49	1.54209	up	1.8918e-06	8.59159e-05
ENSG00000144152	FBLN7	FBLN7	fibulin 7	protein-coding		2.0	112895962	112945791	+	49830	protein_coding	476.623	-1.59128	down	0.0107198	0.0727437
ENSG00000144130	NT5DC4	NT5DC4	5'-nucleotidase domain containing 4	protein-coding		2.0	113479063	113500456	+	21394	protein_coding	3.75734	4.78298	up	0.00262066	0.0266865
ENSG00000115008	IL1A	IL1A	interleukin 1 alpha	protein-coding		2.0	113531492	113542167	-	10676	protein_coding	100.677	4.41635	up	0.00108902	0.0141369
ENSG00000125538	IL1B	IL1B	interleukin 1 beta	protein-coding		2.0	113587328	113594480	-	7153	protein_coding	1460.75	4.61881	up	2.52977e-07	1.54881e-05
ENSG00000136695	IL36RN	IL36RN	interleukin 36 receptor antagonist	protein-coding		2.0	113816215	113822959	+	6745	protein_coding	12.6465	6.53563	up	0.00344889	0.0326667
ENSG00000136689	IL1RN	IL1RN	interleukin 1 receptor antagonist	protein-coding		2.0	113864791	113891593	+	26803	protein_coding	1336.05	5.05494	up	1.11229e-09	1.57418e-07
ENSG00000189223	PAX8-AS1	PAX8-AS1	PAX8 antisense RNA 1	ncRNA		2.0	113969099	114034158	+	65060	processed_transcript	216.477	-1.75248	down	0.0142943	0.0886562
ENSG00000184492	FOXD4L1	FOXD4L1	forkhead box D4 like 1	protein-coding		2.0	114256661	114258728	+	2068	protein_coding	21.3729	1.09722	up	0.0240186	0.125806
ENSG00000226516	FAM138B	FAM138B	family with sequence similarity 138 member B	ncRNA		2.0	114334959	114336429	+	1471	lincRNA	4.02619	-4.6398	down	0.00345525	0.0326916
ENSG00000163064	EN1	EN1	engrailed homeobox 1	protein-coding		2.0	119599747	119605254	-	5508	protein_coding	22.9196	22.2303	up	7.14816e-20	1.156e-16
ENSG00000019169	MARCO	MARCO	macrophage receptor with collagenous structure	protein-coding		2.0	119699742	119752236	+	52495	protein_coding	373.448	5.04562	up	2.96851e-09	3.501e-07
ENSG00000080293	SCTR	SCTR	secretin receptor	protein-coding		2.0	120197419	120282070	-	84652	protein_coding	57.957	21.4981	up	1.41795e-14	7.19088e-12
ENSG00000163083	INHBB	INHBB	inhibin subunit beta B	protein-coding		2.0	121103719	121109384	+	5666	protein_coding	1961.45	1.71573	up	0.0426168	0.183519
ENSG00000074047	GLI2	GLI2	GLI family zinc finger 2	protein-coding		2.0	121493199	121750229	+	257031	protein_coding	780.595	-2.5967	down	1.45398e-06	6.91277e-05
ENSG00000213236	YWHAZP2	YWHAZP2	tyrosine 3-monooxygenase/tryptophan 5-monooxygenase activation protein zeta pseudogene 2	pseudo		2.0	127315012	127315739	-	728	pseudogene	47.4293	2.37081	up	1.86861e-07	1.22013e-05
ENSG00000136732	GYPC	GYPC	glycophorin C (Gerbich blood group)	protein-coding		2.0	127413509	127454246	+	40738	protein_coding	1372.66	-2.3285	down	1.60313e-07	1.06973e-05
ENSG00000169994	MYO7B	MYO7B	myosin VIIB	protein-coding		2.0	128293378	128395304	+	101927	protein_coding	106.066	3.60404	up	0.00011657	0.00246833
ENSG00000225449	RAB6C-AS1	RAB6C-AS1	RAB6C antisense RNA 1	ncRNA		2.0	130724165	130738039	-	13875	pseudogene	33.293	-3.40948	down	0.00154487	0.0180381
ENSG00000222014	RAB6C	RAB6C	"RAB6C, member RAS oncogene family"	protein-coding		2.0	130737235	130740311	+	3077	protein_coding	153.477	-3.34742	down	1.03911e-07	7.45706e-06
ENSG00000180178	FAR2P1	FAR2P1	fatty acyl-CoA reductase 2 pseudogene 1	pseudo		2.0	130748029	130808704	-	60676	pseudogene	607.399	3.09416	up	0.00389274	0.0356099
ENSG00000248313	CYP4F27P	CYP4F27P	"cytochrome P450 family 4 subfamily F member 27, pseudogene"	pseudo		2.0	130805999	130807013	-	1015	pseudogene	9.55807	5.55106	up	0.00110328	0.0142672
ENSG00000196604	POTEF	POTEF	POTE ankyrin domain family member F	protein-coding		2.0	130831108	130886795	-	55688	protein_coding	1124.49	3.76779	up	0.000268429	0.00477646
ENSG00000152076	CCDC74B	CCDC74B	coiled-coil domain containing 74B	protein-coding		2.0	130896860	130902707	-	5848	protein_coding	477.198	-1.82374	down	8.59366e-06	0.000297145
ENSG00000136698	CFC1	CFC1	"cripto, FRL-1, cryptic family 1"	protein-coding		2.0	131350339	131357123	-	6785	protein_coding	3.75279	-6.71321	down	0.0149917	0.0914063
ENSG00000136002	ARHGEF4	ARHGEF4	Rho guanine nucleotide exchange factor 4	protein-coding		2.0	131594489	131804836	+	210348	protein_coding	638.914	1.07461	up	0.0492029	0.199913
ENSG00000188219	POTEE	POTEE	POTE ankyrin domain family member E	protein-coding		2.0	131975882	132022965	+	47084	protein_coding	727.986	4.39868	up	1.13383e-05	0.000375
ENSG00000212199	RNU6-127P	RNU6-127P	"RNA, U6 small nuclear 127, pseudogene"	pseudo		2.0	131987180	131987286	+	107	snRNA	1.41482	3.3787	up	0.0395566
ENSG00000178206	CYP4F31P	CYP4F31P	"cytochrome P450 family 4 subfamily F member 31, pseudogene"	pseudo		2.0	132044330	132050127	+	5798	protein_coding	97.8305	4.83622	up	0.000167804	0.00332419
ENSG00000231431	FAR2P4	FAR2P4	fatty acyl-CoA reductase 2 pseudogene 4	pseudo		2.0	132046326	132066641	+	20316	pseudogene	124.917	3.97897	up	0.00127926	0.0159398
ENSG00000183840	GPR39	GPR39	G protein-coupled receptor 39	protein-coding		2.0	133174147	133404132	+	229986	protein_coding	714.342	1.0628	up	0.00191735	0.0212381
ENSG00000200718	RN7SKP103	RN7SKP103	RN7SK pseudogene 103	pseudo		2.0	133281190	133281509	+	320	misc_RNA	6.84841	2.05641	up	0.0235499	0.124373
ENSG00000150551	LYPD1	LYPD1	LY6/PLAUR domain containing 1	protein-coding		2.0	133402426	133429152	-	26727	protein_coding	2424.67	4.06137	up	6.08057e-07	3.26808e-05
ENSG00000152128	TMEM163	TMEM163	transmembrane protein 163	protein-coding		2.0	135213330	135476570	-	263241	protein_coding	52.6421	1.61019	up	0.0147971	0.0907023
ENSG00000208308	SNORA40	SNORA40	"small nucleolar RNA, H/ACA box 40"	snoRNA		2.0	135894198	135894325	+	128	snoRNA	73.9862	1.72766	up	0.00454729	0.0398861
ENSG00000227347	HNRNPKP2	HNRNPKP2	heterogeneous nuclear ribonucleoprotein K pseudogene 2	pseudo		2.0	136956684	136958073	-	1390	pseudogene	8.55599	1.86421	up	0.00129268	0.0160677
ENSG00000150540	HNMT	HNMT	histamine N-methyltransferase	protein-coding		2.0	138721590	138773930	+	52341	protein_coding	1062.43	-1.03722	down	0.0117711	0.077863
ENSG00000169554	ZEB2	ZEB2	zinc finger E-box binding homeobox 2	protein-coding		2.0	145141648	145282147	-	140500	protein_coding	6403.9	-1.63649	down	0.000489413	0.0076447
ENSG00000150556	LYPD6B	LYPD6B	LY6/PLAUR domain containing 6B	protein-coding		2.0	149894621	150071776	+	177156	protein_coding	428.022	2.92453	up	0.000266261	0.00474621
ENSG00000123609	NMI	NMI	N-myc and STAT interactor	protein-coding		2.0	152126979	152146571	-	19593	protein_coding	2844.9	1.19792	up	0.00154014	0.0179967
ENSG00000123610	TNFAIP6	TNFAIP6	TNF alpha induced protein 6	protein-coding		2.0	152214106	152236560	+	22455	protein_coding	366.212	2.42859	up	0.00471671	0.040994
ENSG00000162989	KCNJ3	KCNJ3	potassium voltage-gated channel subfamily J member 3	protein-coding		2.0	155554811	155714863	+	160053	protein_coding	34.065	4.00221	up	0.0326297	0.154146
ENSG00000153234	NR4A2	NR4A2	nuclear receptor subfamily 4 group A member 2	protein-coding		2.0	157180944	157198860	-	17917	protein_coding	1092.36	-1.76534	down	0.00124753	0.0156664
ENSG00000115165	CYTIP	CYTIP	cytohesin 1 interacting protein	protein-coding		2.0	158271131	158345473	-	74343	protein_coding	833.732	1.443	up	0.0191169	0.108
ENSG00000251491	OR7E28P	OR7E28P	olfactory receptor family 7 subfamily E member 28 pseudogene	pseudo		2.0	159718823	159719797	+	975	pseudogene	6.94885	1.6937	up	0.0173024	0.100858
ENSG00000188668	OR7E90P	OR7E90P	olfactory receptor family 7 subfamily E member 90 pseudogene	pseudo		2.0	159731154	159732182	+	1029	pseudogene	4.3094	4.98226	up	0.0439792	0.18693
ENSG00000123636	BAZ2B	BAZ2B	bromodomain adjacent to zinc finger domain 2B	protein-coding		2.0	160175490	160473203	-	297714	protein_coding	8414.87	-1.03215	down	0.00127372	0.015896
ENSG00000054219	LY75	LY75	lymphocyte antigen 75	protein-coding		2.0	160628362	160761260	-	132899	protein_coding	4088.86	1.28061	up	0.0111725	0.075079
ENSG00000153246	PLA2R1	PLA2R1	phospholipase A2 receptor 1	protein-coding		2.0	160788519	160919121	-	130603	protein_coding	2154.95	-2.05822	down	2.85685e-05	0.000792418
ENSG00000115221	ITGB6	ITGB6	integrin subunit beta 6	protein-coding		2.0	160956177	161128399	-	172223	protein_coding	5475.02	2.70501	up	0.000200327	0.00380496
ENSG00000136535	TBR1	TBR1	"T-box, brain 1"	protein-coding		2.0	162272605	162282381	+	9777	protein_coding	9.14276	3.64682	up	0.0409575	0.179188
ENSG00000197635	DPP4	DPP4	dipeptidyl peptidase 4	protein-coding		2.0	162848751	162931052	-	82302	protein_coding	2128.23	1.7175	up	0.0288833	0.141935
ENSG00000115267	IFIH1	IFIH1	interferon induced with helicase C domain 1	protein-coding		2.0	163123589	163175213	-	51625	protein_coding	4362.1	1.12709	up	0.0366432	0.166671
ENSG00000182263	FIGN	FIGN	"fidgetin, microtubule severing factor"	protein-coding		2.0	164449906	164592522	-	142617	protein_coding	1131.78	3.32829	up	1.85795e-07	1.21578e-05
ENSG00000115290	GRB14	GRB14	growth factor receptor bound protein 14	protein-coding		2.0	165349322	165478358	-	129037	protein_coding	760.887	2.58254	up	2.50893e-05	0.000718172
ENSG00000082438	COBLL1	COBLL1	cordon-bleu WH2 repeat protein like 1	protein-coding		2.0	165510134	165700189	-	190056	protein_coding	4130.04	1.63006	up	0.0028928	0.0286065
ENSG00000206869	SNORA70F	SNORA70F	"small nucleolar RNA, H/ACA box 70F"	snoRNA		2.0	165544153	165544287	-	135	snoRNA	4.28962	3.23358	up	0.0201342	0.112019
ENSG00000144285	SCN1A	SCN1A	sodium voltage-gated channel alpha subunit 1	protein-coding		2.0	166845670	166984523	-	138854	protein_coding	187.833	3.75155	up	0.00766743	0.0575936
ENSG00000169432	SCN9A	SCN9A	sodium voltage-gated channel alpha subunit 9	protein-coding		2.0	167051695	167232503	-	180809	protein_coding	316.194	1.95992	up	0.0250013	0.129197
ENSG00000163072	NOSTRIN	NOSTRIN	nitric oxide synthase trafficking	protein-coding		2.0	169643049	169722024	+	78976	protein_coding	486.334	-1.69842	down	0.000192214	0.00369703
ENSG00000073737	DHRS9	DHRS9	dehydrogenase/reductase 9	protein-coding		2.0	169921299	169952677	+	31379	protein_coding	49.4845	3.3504	up	0.00103313	0.0135338
ENSG00000128692	EIF2S2P4	EIF2S2P4	eukaryotic translation initiation factor 2 subunit 2 beta pseudogene 4	pseudo		2.0	171608221	171609562	+	1342	pseudogene	203.311	1.72976	up	4.91195e-07	2.71747e-05
ENSG00000128683	GAD1	GAD1	glutamate decarboxylase 1	protein-coding		2.0	171669723	171717661	+	47939	protein_coding	735.594	3.23013	up	0.00180342	0.0201777
ENSG00000091409	ITGA6	ITGA6	integrin subunit alpha 6	protein-coding		2.0	173292082	173371181	+	79100	protein_coding	14133.6	-1.45021	down	5.22171e-05	0.00130015
ENSG00000152256	PDK1	PDK1	pyruvate dehydrogenase kinase 1	protein-coding		2.0	173420101	173489823	+	69723	protein_coding	4053.56	1.66071	up	1.08187e-06	5.33538e-05
ENSG00000163328	GPR155	GPR155	G protein-coupled receptor 155	protein-coding		2.0	175296966	175351822	-	54857	protein_coding	1047.41	1.4529	up	0.0283653	0.140384
ENSG00000206965	RNU6-5P	RNU6-5P	"RNA, U6 small nuclear 5, pseudogene"	pseudo		2.0	175422694	175422800	-	107	snRNA	27.2768	1.9866	up	0.000133645	0.00276823
ENSG00000138435	CHRNA1	CHRNA1	cholinergic receptor nicotinic alpha 1 subunit	protein-coding		2.0	175612320	175629200	-	16881	protein_coding	78.0449	5.61475	up	9.48066e-09	9.58397e-07
ENSG00000128714	HOXD13	HOXD13	homeobox D13	protein-coding		2.0	176957619	176960666	+	3048	protein_coding	57.9989	4.80975	up	0.00533574	0.0447508
ENSG00000170178	HOXD12	HOXD12	homeobox D12	protein-coding		2.0	176964458	176966408	+	1951	protein_coding	5.50089	5.33445	up	0.0110485	0.0744591
ENSG00000128713	HOXD11	HOXD11	homeobox D11	protein-coding		2.0	176968944	176974722	+	5779	protein_coding	408.025	-1.5557	down	0.0473478	0.19527
ENSG00000128710	HOXD10	HOXD10	homeobox D10	protein-coding		2.0	176973518	176984670	+	11153	protein_coding	1088.53	-1.5578	down	0.00661103	0.0517921
ENSG00000128645	HOXD1	HOXD1	homeobox D1	protein-coding		2.0	177053307	177055688	+	2382	protein_coding	237.095	5.44163	up	3.49319e-08	2.93621e-06
ENSG00000163364	LINC01116	LINC01116	long intergenic non-protein coding RNA 1116	ncRNA		2.0	177494317	177502659	-	8343	lincRNA	318.332	2.74476	up	0.000774943	0.0109167
ENSG00000128655	PDE11A	PDE11A	phosphodiesterase 11A	protein-coding		2.0	178487980	178973066	-	485087	protein_coding	306.079	1.55028	up	0.0466287	0.193505
ENSG00000079156	OSBPL6	OSBPL6	oxysterol binding protein like 6	protein-coding		2.0	179059208	179264160	+	204953	protein_coding	717.125	2.63143	up	0.00199234	0.0218622
ENSG00000079150	FKBP7	FKBP7	FKBP prolyl isomerase 7	protein-coding		2.0	179328391	179343327	-	14937	protein_coding	820.385	-2.24582	down	9.36973e-12	2.37585e-09
ENSG00000144331	ZNF385B	ZNF385B	zinc finger protein 385B	protein-coding		2.0	180306709	180726232	-	419524	protein_coding	554.134	4.69281	up	2.74063e-05	0.000770721
ENSG00000226564	FTH1P20	FTH1P20	ferritin heavy chain 1 pseudogene 20	pseudo		2.0	181737594	181738141	-	548	pseudogene	88.3692	2.78566	up	4.86581e-08	3.92634e-06
ENSG00000162998	FRZB	FRZB	frizzled related protein	protein-coding		2.0	183698002	183731890	-	33889	protein_coding	754.673	1.76674	up	0.00219413	0.0234092
ENSG00000231203	KRT8P10	KRT8P10	keratin 8 pseudogene 10	pseudo		2.0	183935768	183937214	-	1447	pseudogene	1.45285	3.42368	up	0.0156556
ENSG00000177855	CACYBPP2	CACYBPP2	calcyclin binding protein pseudogene 2	pseudo		2.0	184472170	184472847	-	678	pseudogene	36.3517	1.8553	up	6.58814e-10	1.00232e-07
ENSG00000235616	ST13P2	ST13P2	"ST13, Hsp70 interacting protein pseudogene 2"	pseudo		2.0	188690068	188691176	+	1109	pseudogene	2.08217	3.34394	up	0.00370738	0.0343404
ENSG00000144366	GULP1	GULP1	GULP PTB domain containing engulfment adaptor 1	protein-coding		2.0	189156396	189460653	+	304258	protein_coding	1445.09	-1.14974	down	0.0230304	0.122405
ENSG00000168542	COL3A1	COL3A1	collagen type III alpha 1 chain	protein-coding		2.0	189839046	189877472	+	38427	protein_coding	233547	-3.18882	down	1.34622e-07	9.2886e-06
ENSG00000221502	MIR1245A	MIR1245A	microRNA 1245a	ncRNA		2.0	189842818	189842887	+	70	miRNA	13.0058	-3.20046	down	2.35963e-08	2.06913e-06
ENSG00000204262	COL5A2	COL5A2	collagen type V alpha 2 chain	protein-coding		2.0	189896622	190044605	-	147984	protein_coding	28171.6	-1.29143	down	0.0365825	0.166477
ENSG00000253559	OSGEPL1-AS1	OSGEPL1-AS1	OSGEPL1 antisense RNA 1	ncRNA		2.0	190627430	190630282	+	2853	antisense	16.9608	-1.6357	down	0.00800545	0.0592964
ENSG00000204253	HNRNPCP2	HNRNPCP2	heterogeneous nuclear ribonucleoprotein C pseudogene 2	pseudo		2.0	190788062	190788942	+	881	pseudogene	1128.48	1.05298	up	3.00309e-06	0.000124663
ENSG00000115419	GLS	GLS	glutaminase	protein-coding		2.0	191745553	191830278	+	84726	protein_coding	7233.33	1.33782	up	0.00930734	0.0659227
ENSG00000115415	STAT1	STAT1	signal transducer and activator of transcription 1	protein-coding		2.0	191829084	191885686	-	56603	protein_coding	32373.2	1.68468	up	0.000615422	0.00917944
ENSG00000118997	DNAH7	DNAH7	dynein axonemal heavy chain 7	protein-coding		2.0	196602427	196933536	-	331110	protein_coding	2283.48	-1.44218	down	0.0224003	0.120338
ENSG00000144395	CCDC150	CCDC150	coiled-coil domain containing 150	protein-coding		2.0	197504278	197628214	+	123937	protein_coding	578.027	1.46113	up	0.0103454	0.0710744
ENSG00000162944	RFTN2	RFTN2	raftlin family member 2	protein-coding		2.0	198432948	198540769	-	107822	protein_coding	406.067	-2.66294	down	1.89183e-05	0.000569947
ENSG00000115896	PLCL1	PLCL1	phospholipase C like 1 (inactive)	protein-coding		2.0	198669426	199437305	+	767880	protein_coding	514.551	-1.71974	down	0.00935626	0.066184
ENSG00000252916	RNU6-762P	RNU6-762P	"RNA, U6 small nuclear 762, pseudogene"	pseudo		2.0	201763743	201763844	+	102	snRNA	3.411	1.83004	up	0.043031	0.184497
ENSG00000155760	FZD7	FZD7	frizzled class receptor 7	protein-coding		2.0	202899310	202903160	+	3851	protein_coding	1159.11	1.8271	up	0.00489448	0.0422255
ENSG00000264275	RN7SL753P	RN7SL753P	"RNA, 7SL, cytoplasmic 753, pseudogene"	pseudo		2.0	203198162	203198451	+	290	misc_RNA	7.32631	-2.00898	down	0.0296664	0.144662
ENSG00000163596	ICA1L	ICA1L	islet cell autoantigen 1 like	protein-coding		2.0	203640690	203736708	-	96019	protein_coding	1050.59	-1.40011	down	0.000249832	0.00451687
ENSG00000233579	KRT8P15	KRT8P15	keratin 8 pseudogene 15	pseudo		2.0	203705054	203706504	-	1451	pseudogene	48.6053	-1.43192	down	0.0130801	0.0833159
ENSG00000163599	CTLA4	CTLA4	cytotoxic T-lymphocyte associated protein 4	protein-coding		2.0	204732509	204738683	+	6175	protein_coding	182.939	3.08884	up	0.000784338	0.0110032
ENSG00000163600	ICOS	ICOS	inducible T cell costimulator	protein-coding		2.0	204801471	204826300	+	24830	protein_coding	175.369	1.88698	up	0.0194366	0.109198
ENSG00000118257	NRP2	NRP2	neuropilin 2	protein-coding		2.0	206546714	206662857	+	116144	protein_coding	5246.44	1.69407	up	9.73859e-05	0.00213645
ENSG00000163251	FZD5	FZD5	frizzled class receptor 5	protein-coding		2.0	208627310	208634287	-	6978	protein_coding	6104.08	1.22228	up	0.0126472	0.0813715
ENSG00000078018	MAP2	MAP2	microtubule associated protein 2	protein-coding		2.0	210288782	210598842	+	310061	protein_coding	2765.48	2.07893	up	0.00495994	0.042621
ENSG00000144406	UNC80	UNC80	"unc-80 homolog, NALCN channel complex subunit"	protein-coding		2.0	210636717	210864024	+	227308	protein_coding	86.2314	-2.55307	down	0.00438517	0.0389015
ENSG00000178568	ERBB4	ERBB4	erb-b2 receptor tyrosine kinase 4	protein-coding		2.0	212240446	213403565	-	1163120	protein_coding	4968.96	1.63118	up	0.0446188	0.188438
ENSG00000221782	MIR548F2	MIR548F2	microRNA 548f-2	ncRNA		2.0	213290987	213291084	-	98	miRNA	11.1169	2.70226	up	0.0302483	0.146537
ENSG00000118242	MREG	MREG	melanoregulin	protein-coding		2.0	216809213	216898819	-	89607	protein_coding	731.687	1.19557	up	0.00357702	0.0335827
ENSG00000163449	TMEM169	TMEM169	transmembrane protein 169	protein-coding		2.0	216946589	216967506	+	20918	protein_coding	183.48	1.4808	up	0.0257852	0.131577
ENSG00000115461	IGFBP5	IGFBP5	insulin like growth factor binding protein 5	protein-coding		2.0	217536828	217560248	-	23421	protein_coding	64907.8	-1.46338	down	0.0114764	0.0764288
ENSG00000188282	RUFY4	RUFY4	RUN and FYVE domain containing 4	protein-coding		2.0	218899683	218955304	+	55622	protein_coding	48.0653	3.74093	up	2.64907e-05	0.000750519
ENSG00000229754	CXCR2P1	CXCR2P1	C-X-C motif chemokine receptor 2 pseudogene 1	pseudo		2.0	218923878	218930452	-	6575	pseudogene	189.206	4.49952	up	7.0568e-06	0.000252731
ENSG00000163464	CXCR1	CXCR1	C-X-C motif chemokine receptor 1	protein-coding		2.0	219027568	219031718	-	4151	protein_coding	175.601	2.68942	up	0.0383675	0.17181
ENSG00000018280	SLC11A1	SLC11A1	solute carrier family 11 member 1	protein-coding		2.0	219246752	219261617	+	14866	protein_coding	608.369	3.10432	up	1.5668e-08	1.45794e-06
ENSG00000135925	WNT10A	WNT10A	Wnt family member 10A	protein-coding		2.0	219745085	219764303	+	19219	protein_coding	490.887	7.40674	up	3.86358e-14	1.70378e-11
ENSG00000171450	CDK5R2	CDK5R2	cyclin dependent kinase 5 regulatory subunit 2	protein-coding		2.0	219824377	219826876	+	2500	protein_coding	15.8359	2.48409	up	0.0479052	0.19676
ENSG00000163501	IHH	IHH	Indian hedgehog signaling molecule	protein-coding		2.0	219919142	219925189	-	6048	protein_coding	3473.91	-3.5442	down	0.0112414	0.0753645
ENSG00000264755	MIR3131	MIR3131	microRNA 3131	ncRNA		2.0	219923410	219923472	-	63	miRNA	5.32245	-3.35039	down	0.0187839	0.106832
ENSG00000127824	TUBA4A	TUBA4A	tubulin alpha 4a	protein-coding		2.0	220114433	220142892	-	28460	protein_coding	1865.38	3.55793	up	6.10712e-16	4.42447e-13
ENSG00000054356	PTPRN	PTPRN	protein tyrosine phosphatase receptor type N	protein-coding		2.0	220154345	220174370	-	20026	protein_coding	118.562	3.76013	up	6.77183e-05	0.00161484
ENSG00000175084	DES	DES	desmin	protein-coding		2.0	220283099	220291461	+	8363	protein_coding	3245.32	4.24954	up	4.92508e-05	0.00124159
ENSG00000223903	RPL23P4	RPL23P4	ribosomal protein L23 pseudogene 4	pseudo		2.0	220562521	220562936	+	416	pseudogene	3.80745	4.80098	up	0.00714569	0.0548715
ENSG00000116106	EPHA4	EPHA4	EPH receptor A4	protein-coding		2.0	222282747	222438922	-	156176	protein_coding	1578.52	1.6628	up	0.00860882	0.0625028
ENSG00000163082	SGPP2	SGPP2	sphingosine-1-phosphate phosphatase 2	protein-coding		2.0	223289236	223425667	+	136432	protein_coding	5124.23	2.15654	up	0.000719314	0.0103047
ENSG00000202016	RNU6-619P	RNU6-619P	"RNA, U6 small nuclear 619, pseudogene"	pseudo		2.0	223363010	223363117	+	108	snRNA	10.0492	1.87215	up	0.0485944	0.198503
ENSG00000152049	KCNE4	KCNE4	potassium voltage-gated channel subfamily E regulatory subunit 4	protein-coding		2.0	223916532	224063117	+	146586	protein_coding	398.469	-1.3665	down	0.030075	0.145859
ENSG00000171951	SCG2	SCG2	secretogranin II	protein-coding		2.0	224461658	224467221	-	5564	protein_coding	92.8898	2.99399	up	0.000812791	0.0113033
ENSG00000152056	AP1S3	AP1S3	adaptor related protein complex 1 subunit sigma 3	protein-coding		2.0	224616403	224702744	-	86342	protein_coding	948.579	1.92871	up	8.55735e-06	0.000296226
ENSG00000124019	FAM124B	FAM124B	family with sequence similarity 124 member B	protein-coding		2.0	225243415	225266802	-	23388	protein_coding	91.6399	-1.90148	down	0.000980886	0.0130163
ENSG00000144460	NYAP2	NYAP2	neuronal tyrosine-phosphorylated phosphoinositide-3-kinase adaptor 2	protein-coding		2.0	226265364	226518734	+	253371	protein_coding	28.9757	5.32019	up	1.81982e-05	0.000549885
ENSG00000169047	IRS1	IRS1	insulin receptor substrate 1	protein-coding		2.0	227596033	227664475	-	68443	protein_coding	6818.59	-1.88125	down	3.35192e-07	1.95387e-05
ENSG00000081052	COL4A4	COL4A4	collagen type IV alpha 4 chain	protein-coding		2.0	227867427	228028829	-	161403	protein_coding	1672.12	4.18808	up	5.01811e-05	0.00125662
ENSG00000135917	SLC19A3	SLC19A3	solute carrier family 19 member 3	protein-coding		2.0	228549926	228582728	-	32803	protein_coding	170.376	6.66471	up	1.18091e-06	5.79562e-05
ENSG00000123977	DAW1	DAW1	dynein assembly factor with WD repeats 1	protein-coding		2.0	228735770	228789060	+	53291	protein_coding	7.86146	-2.49476	down	0.002918	0.0287809
ENSG00000153823	PID1	PID1	phosphotyrosine interaction domain containing 1	protein-coding		2.0	229715242	230136001	-	420760	protein_coding	307.248	-2.22075	down	0.000193972	0.00372291
ENSG00000079263	SP140	SP140	SP140 nuclear body protein	protein-coding		2.0	231067826	231223762	+	155937	protein_coding	488.406	1.91916	up	0.00598982	0.0484214
ENSG00000237758	BANF1P3	BANF1P3	barrier to autointegration factor 1 pseudogene 3	pseudo		2.0	231589858	231590118	-	261	pseudogene	104.117	1.25024	up	0.0204508	0.113265
ENSG00000135916	ITM2C	ITM2C	integral membrane protein 2C	protein-coding		2.0	231729354	231743963	+	14610	protein_coding	13874.5	1.48153	up	0.0120231	0.0788539
ENSG00000204128	C2orf72	C2orf72	chromosome 2 open reading frame 72	protein-coding		2.0	231902205	231914434	+	12230	protein_coding	214.766	3.78152	up	2.29021e-07	1.42508e-05
ENSG00000135914	HTR2B	HTR2B	5-hydroxytryptamine receptor 2B	protein-coding		2.0	231972944	231989832	-	16889	protein_coding	564.481	-1.83877	down	0.0144234	0.0891806
ENSG00000156966	B3GNT7	B3GNT7	"UDP-GlcNAc:betaGal beta-1,3-N-acetylglucosaminyltransferase 7"	protein-coding		2.0	232260254	232265875	+	5622	protein_coding	1665.15	1.76697	up	0.000848756	0.0116491
ENSG00000171596	NMUR1	NMUR1	neuromedin U receptor 1	protein-coding		2.0	232387871	232395206	-	7336	protein_coding	48.2772	-3.0865	down	0.000152593	0.00308306
ENSG00000244280	ECEL1P2	ECEL1P2	endothelin converting enzyme like 1 pseudogene 2	pseudo		2.0	233250460	233252167	-	1708	pseudogene	36.0904	-2.48189	down	0.0400351	0.176651
ENSG00000196811	CHRNG	CHRNG	cholinergic receptor nicotinic gamma subunit	protein-coding		2.0	233404437	233411113	+	6677	protein_coding	6.66585	5.61016	up	0.0164027	0.0971017
ENSG00000251791	SCARNA6	SCARNA6	small Cajal body-specific RNA 6	ncRNA		2.0	234197322	234197586	+	265	snoRNA	805.269	1.14609	up	0.0393648	0.174554
ENSG00000241635	UGT1A8	UGT1A8	UDP glucuronosyltransferase family 1 member A8	protein-coding		2.0	234526291	234681956	+	155666	protein_coding	23.6721	3.33975	up	0.00711903	0.0547153
ENSG00000167165	UGT1A6	UGT1A6	UDP glucuronosyltransferase family 1 member A6	protein-coding		2.0	234600253	234681946	+	81694	protein_coding	136.509	6.43678	up	1.19515e-09	1.62348e-07
ENSG00000244474	UGT1A4	UGT1A4	UDP glucuronosyltransferase family 1 member A4	protein-coding		2.0	234627424	234681945	+	54522	protein_coding	12.9987	4.53837	up	0.0014209	0.0171069
ENSG00000242366	UGT1A1	UGT1A1	UDP glucuronosyltransferase family 1 member A1	protein-coding		2.0	234668894	234681945	+	13052	protein_coding	7.38327	5.75916	up	0.0389652	0.17353
ENSG00000185038	MROH2A	MROH2A	maestro heat like repeat family member 2A	protein-coding		2.0	234684370	234742069	+	57700	protein_coding	91.3902	6.76867	up	2.98683e-08	2.5529e-06
ENSG00000188042	ARL4C	ARL4C	ADP ribosylation factor like GTPase 4C	protein-coding		2.0	235401685	235405697	-	4013	protein_coding	4590.52	1.39197	up	0.000432547	0.00696009
ENSG00000228499	TMSB10P1	TMSB10P1	thymosin beta 10 pseudogene 1	pseudo		2.0	236791006	236791137	-	132	pseudogene	1.89192	3.80427	up	0.0110818	0.0746342
ENSG00000163359	COL6A3	COL6A3	collagen type VI alpha 3 chain	protein-coding		2.0	238232646	238323018	-	90373	protein_coding	57505.3	-1.73511	down	0.00798237	0.0592204
ENSG00000132329	RAMP1	RAMP1	receptor activity modifying protein 1	protein-coding		2.0	238767536	238820756	+	53221	protein_coding	1711.18	-3.1901	down	1.4798e-07	9.98391e-06
ENSG00000144488	ESPNL	ESPNL	espin like	protein-coding		2.0	239008798	239041928	+	33131	protein_coding	77.6666	-1.84514	down	0.00282873	0.0281191
ENSG00000168427	KLHL30	KLHL30	kelch like family member 30	protein-coding		2.0	239047363	239061588	+	14226	protein_coding	106.075	2.4921	up	0.00443224	0.0391949
ENSG00000144485	HES6	HES6	hes family bHLH transcription factor 6	protein-coding		2.0	239146908	239149303	-	2396	protein_coding	949.345	1.64633	up	0.00716497	0.0549435
ENSG00000233608	TWIST2	TWIST2	twist family bHLH transcription factor 2	protein-coding		2.0	239756673	239795893	+	39221	protein_coding	571.907	-3.29979	down	3.59491e-06	0.000144882
ENSG00000178623	GPR35	GPR35	G protein-coupled receptor 35	protein-coding		2.0	241544848	241570676	+	25829	protein_coding	384.115	2.57643	up	0.00011202	0.002397
ENSG00000185176	AQP12B	AQP12B	aquaporin 12B	protein-coding		2.0	241615835	241622323	-	6489	protein_coding	5.85417	5.42389	up	0.0219961	0.118691
ENSG00000130294	KIF1A	KIF1A	kinesin family member 1A	protein-coding		2.0	241653181	241759725	-	106545	protein_coding	9183.78	5.40814	up	2.84794e-10	4.81429e-08
ENSG00000162804	SNED1	SNED1	"sushi, nidogen and EGF like domains 1"	protein-coding		2.0	241938255	242034983	+	96729	protein_coding	1882.93	-1.55072	down	0.00038981	0.00644626
ENSG00000154252	GAL3ST2	GAL3ST2	galactose-3-O-sulfotransferase 2	protein-coding		2.0	242716240	242743623	+	27384	protein_coding	54.6959	2.52108	up	0.00987618	0.0687672
ENSG00000188389	PDCD1	PDCD1	programmed cell death 1	protein-coding		2.0	242792033	242801060	-	9028	protein_coding	164.484	3.19739	up	0.000716146	0.010269
ENSG00000134121	CHL1	CHL1	cell adhesion molecule L1 like	protein-coding		3.0	238279	451090	+	212812	protein_coding	2408.16	3.17288	up	0.00126283	0.0158195
ENSG00000196277	GRM7	GRM7	glutamate metabotropic receptor 7	protein-coding		3.0	6811688	7783215	+	971528	protein_coding	115.314	-3.80076	down	0.000606763	0.00908591
ENSG00000214041	PGAM1P4	PGAM1P4	phosphoglycerate mutase 1 pseudogene 4	pseudo		3.0	9390071	9390952	+	882	pseudogene	5.90962	5.43523	up	0.00392014	0.0357882
ENSG00000163701	IL17RE	IL17RE	interleukin 17 receptor E	protein-coding		3.0	9944296	9958086	+	13791	protein_coding	517.498	3.75121	up	3.69427e-12	1.03128e-09
ENSG00000134070	IRAK2	IRAK2	interleukin 1 receptor associated kinase 2	protein-coding		3.0	10206549	10285427	+	78879	protein_coding	688.596	1.87452	up	0.0148427	0.0909271
ENSG00000132164	SLC6A11	SLC6A11	solute carrier family 6 member 11	protein-coding		3.0	10857885	10982419	+	124535	protein_coding	93.8086	4.95802	up	0.00358796	0.0336336
ENSG00000230342	FANCD2P2	FANCD2P2	FANCD2 pseudogene 2	pseudo		3.0	11901148	11932646	+	31499	pseudogene	11.9825	6.45805	up	0.00678639	0.0527583
ENSG00000157152	SYN2	SYN2	synapsin II	protein-coding		3.0	12045876	12232900	+	187025	processed_transcript	289.578	2.35906	up	0.0198459	0.110842
ENSG00000213943	KRT18P17	KRT18P17	keratin 18 pseudogene 17	pseudo		3.0	12828892	12830170	-	1279	pseudogene	11.8058	1.9159	up	0.00153518	0.0179779
ENSG00000132182	NUP210	NUP210	nucleoporin 210	protein-coding		3.0	13357737	13461809	-	104073	protein_coding	9700.19	1.30492	up	7.70862e-05	0.00178915
ENSG00000144596	GRIP2	GRIP2	glutamate receptor interacting protein 2	protein-coding		3.0	14530619	14583588	-	52970	processed_transcript	51.8149	2.73569	up	0.000388335	0.00643237
ENSG00000230524	COL6A4P1	COL6A4P1	collagen type VI alpha 4 pseudogene 1	pseudo		3.0	15193340	15247466	-	54127	pseudogene	51.5629	-2.69003	down	0.00877023	0.0633185
ENSG00000131378	RFTN1	RFTN1	"raftlin, lipid raft linker 1"	protein-coding		3.0	16355081	16555533	-	200453	protein_coding	2075.29	-1.44775	down	0.00207244	0.0224813
ENSG00000182568	SATB1	SATB1	SATB homeobox 1	protein-coding		3.0	18386879	18487080	-	100202	protein_coding	1895.42	-1.44754	down	0.00784044	0.0584585
ENSG00000163576	EFHB	EFHB	EF-hand domain family member B	protein-coding		3.0	19920964	19988517	-	67554	protein_coding	192.053	-2.85625	down	0.004564	0.0400097
ENSG00000174738	NR1D2	NR1D2	nuclear receptor subfamily 1 group D member 2	protein-coding		3.0	23986751	24022109	+	35359	protein_coding	4126.14	-1.03809	down	0.000211427	0.00398594
ENSG00000151090	THRB	THRB	thyroid hormone receptor beta	protein-coding		3.0	24158651	24536773	-	378123	protein_coding	1326.36	3.53461	up	3.0309e-07	1.80493e-05
ENSG00000224822	THRB-IT1	THRB-IT1	THRB intronic transcript 1	ncRNA		3.0	24496627	24500925	-	4299	sense_intronic	85.719	2.86616	up	0.000837306	0.0115387
ENSG00000228791	THRB-AS1	THRB-AS1	THRB antisense RNA 1	ncRNA		3.0	24535578	24541833	+	6256	processed_transcript	15.3959	3.54845	up	0.0153791	0.0927324
ENSG00000144642	RBMS3	RBMS3	RNA binding motif single stranded interacting protein 3	protein-coding		3.0	29322473	30051886	+	729414	protein_coding	630.069	-1.06446	down	0.0179356	0.10338
ENSG00000183813	CCR4	CCR4	C-C motif chemokine receptor 4	protein-coding		3.0	32993066	32997841	+	4776	protein_coding	160.541	2.2384	up	0.01001	0.0693814
ENSG00000201315	RN7SKP227	RN7SKP227	RN7SK pseudogene 227	pseudo		3.0	36726531	36726860	+	330	misc_RNA	44.7525	1.59712	up	0.0158919	0.0950202
ENSG00000230067	HSPD1P6	HSPD1P6	heat shock protein family D (Hsp60) member 1 pseudogene 6	pseudo		3.0	36808608	36825658	-	17051	pseudogene	60.0544	1.25443	up	0.048814	0.199103
ENSG00000144668	ITGA9	ITGA9	integrin subunit alpha 9	protein-coding		3.0	37493606	37865005	+	371400	protein_coding	3116.13	-1.23684	down	0.0159684	0.0953277
ENSG00000008226	DLEC1	DLEC1	DLEC1 cilia and flagella associated protein	protein-coding		3.0	38080696	38165516	+	84821	protein_coding	507.418	-1.74814	down	0.0383111	0.171683
ENSG00000231668	PPP2R2DP1	PPP2R2DP1	protein phosphatase 2 regulatory subunit Bdelta pseudogene 1	pseudo		3.0	38093250	38093886	+	637	pseudogene	10.5317	-1.85135	down	0.0417223	0.181128
ENSG00000183873	SCN5A	SCN5A	sodium voltage-gated channel alpha subunit 5	protein-coding		3.0	38589548	38691164	-	101617	protein_coding	731.711	-2.10376	down	0.0139763	0.0872171
ENSG00000168356	SCN11A	SCN11A	sodium voltage-gated channel alpha subunit 11	protein-coding		3.0	38887260	38992052	-	104793	protein_coding	104.79	-3.58741	down	0.00170787	0.0194124
ENSG00000168334	XIRP1	XIRP1	xin actin binding repeat containing 1	protein-coding		3.0	39224701	39234087	-	9387	protein_coding	112.049	4.36671	up	8.08699e-05	0.00186135
ENSG00000179934	CCR8	CCR8	C-C motif chemokine receptor 8	protein-coding		3.0	39371197	39375171	+	3975	protein_coding	36.7259	2.37341	up	0.0182863	0.104827
ENSG00000228168	HNRNPA1P21	HNRNPA1P21	heterogeneous nuclear ribonucleoprotein A1 pseudogene 21	pseudo		3.0	39376470	39377430	+	961	pseudogene	49.4599	4.42061	up	2.76539e-05	0.000773878
ENSG00000202363	SNORA62	SNORA62	"small nucleolar RNA, H/ACA box 62"	snoRNA		3.0	39452545	39452697	+	153	snoRNA	37.5544	5.64095	up	3.47956e-05	0.000936127
ENSG00000114812	VIPR1	VIPR1	vasoactive intestinal peptide receptor 1	protein-coding		3.0	42530791	42579059	+	48269	protein_coding	215.798	3.02235	up	4.84329e-05	0.00123015
ENSG00000244607	CCDC13	CCDC13	coiled-coil domain containing 13	protein-coding		3.0	42734155	42814745	-	80591	protein_coding	237.827	-1.20966	down	0.0404302	0.177717
ENSG00000181061	HIGD1A	HIGD1A	HIG1 hypoxia inducible domain family member 1A	protein-coding		3.0	42798669	42846023	-	47355	protein_coding	4810.1	1.372	up	0.00062844	0.00931426
ENSG00000273291	KRBOX1	KRBOX1	KRAB box domain containing 1	protein-coding		3.0	42850938	43097363	+	246426	protein_coding	44.983	-1.56422	down	0.0175414	0.10188
ENSG00000180432	CYP8B1	CYP8B1	cytochrome P450 family 8 subfamily B member 1	protein-coding		3.0	42897497	42917633	-	20137	protein_coding	11.374	3.47131	up	0.0204044	0.113111
ENSG00000236459	HNRNPA1P22	HNRNPA1P22	heterogeneous nuclear ribonucleoprotein A1 pseudogene 22	pseudo		3.0	42930853	42931798	+	946	pseudogene	24.3946	2.93105	up	0.0235519	0.124373
ENSG00000182983	ZNF662	ZNF662	zinc finger protein 662	protein-coding		3.0	42947223	42960825	+	13603	protein_coding	582.801	-1.92054	down	0.000374986	0.00625209
ENSG00000144792	ZNF660	ZNF660	zinc finger protein 660	protein-coding		3.0	44619715	44641186	+	21472	protein_coding	666.752	-1.19325	down	0.0219403	0.118609
ENSG00000196653	ZNF502	ZNF502	zinc finger protein 502	protein-coding		3.0	44754135	44765323	+	11189	protein_coding	250.534	-1.21905	down	0.0309013	0.148693
ENSG00000186446	ZNF501	ZNF501	zinc finger protein 501	protein-coding		3.0	44771088	44778575	+	7488	protein_coding	329.621	-1.68276	down	0.000953683	0.0127601
ENSG00000163815	CLEC3B	CLEC3B	C-type lectin domain family 3 member B	protein-coding		3.0	45043040	45077563	+	34524	protein_coding	302.834	-1.98115	down	0.00145138	0.0173322
ENSG00000163814	CDCP1	CDCP1	CUB domain containing protein 1	protein-coding		3.0	45123770	45187914	-	64145	protein_coding	9871.97	1.56553	up	7.47998e-06	0.000263844
ENSG00000224094	RPS24P8	RPS24P8	ribosomal protein S24 pseudogene 8	pseudo		3.0	45201266	45201667	-	402	pseudogene	332.755	1.0623	up	0.00612922	0.0492148
ENSG00000163817	SLC6A20	SLC6A20	solute carrier family 6 member 20	protein-coding		3.0	45796942	45838027	-	41086	protein_coding	873.392	3.87806	up	8.81508e-07	4.50042e-05
ENSG00000183625	CCR3	CCR3	C-C motif chemokine receptor 3	protein-coding		3.0	46205096	46308197	+	103102	protein_coding	21.7392	2.17878	up	0.0225785	0.120974
ENSG00000163823	CCR1	CCR1	C-C motif chemokine receptor 1	protein-coding		3.0	46243200	46249887	-	6688	protein_coding	1375.42	1.48133	up	0.00766933	0.0575936
ENSG00000121797	CCRL2	CCRL2	C-C motif chemokine receptor like 2	protein-coding		3.0	46448654	46454488	+	5835	protein_coding	344.216	2.31739	up	0.00152813	0.0179391
ENSG00000012223	LTF	LTF	lactotransferrin	protein-coding		3.0	46477136	46526724	-	49589	protein_coding	7670.68	5.85841	up	1.66448e-06	7.74418e-05
ENSG00000178038	ALS2CL	ALS2CL	ALS2 C-terminal like	protein-coding		3.0	46710487	46735194	-	24708	protein_coding	900.799	1.16771	up	0.0154292	0.0929477
ENSG00000181585	TMIE	TMIE	transmembrane inner ear	protein-coding		3.0	46742823	46752376	+	9554	protein_coding	32.7039	2.43539	up	0.00163642	0.0188041
ENSG00000160808	MYL3	MYL3	myosin light chain 3	protein-coding		3.0	46899362	46923659	-	24298	protein_coding	45.3167	-3.8166	down	0.000347066	0.00586371
ENSG00000160801	PTH1R	PTH1R	parathyroid hormone 1 receptor	protein-coding		3.0	46919236	46945287	+	26052	protein_coding	523.178	-3.75025	down	1.04454e-09	1.4852e-07
ENSG00000227398	KIF9-AS1	KIF9-AS1	KIF9 antisense RNA 1	ncRNA		3.0	47205987	47288091	+	82105	antisense	193.471	-1.27247	down	4.008e-05	0.00105134
ENSG00000114646	CSPG5	CSPG5	chondroitin sulfate proteoglycan 5	protein-coding		3.0	47603729	47622282	-	18554	protein_coding	423.03	2.52682	up	5.0197e-05	0.00125662
ENSG00000265078	RN7SL664P	RN7SL664P	"RNA, 7SL, cytoplasmic 664, pseudogene"	pseudo		3.0	48136293	48136595	-	303	misc_RNA	1.11354	3.01918	up	0.0438216
ENSG00000164047	CAMP	CAMP	cathelicidin antimicrobial peptide	protein-coding		3.0	48264837	48266981	+	2145	protein_coding	43.4362	5.76764	up	0.00366618	0.0340937
ENSG00000114268	PFKFB4	PFKFB4	"6-phosphofructo-2-kinase/fructose-2,6-biphosphatase 4"	protein-coding		3.0	48555117	48599448	-	44332	protein_coding	1260.69	1.67553	up	8.18382e-05	0.00187654
ENSG00000145040	UCN2	UCN2	urocortin 2	protein-coding		3.0	48599160	48601206	-	2047	protein_coding	47.9934	-2.58687	down	0.0178051	0.102901
ENSG00000114270	COL7A1	COL7A1	collagen type VII alpha 1 chain	protein-coding		3.0	48601506	48632700	-	31195	protein_coding	9948.82	-3.29898	down	1.47852e-07	9.98391e-06
ENSG00000199032	MIR425	MIR425	microRNA 425	ncRNA		3.0	49057581	49057667	-	87	miRNA	1.5714	-1.72352	down	0.0371454
ENSG00000173421	CCDC36	CCDC36	coiled-coil domain containing 36	protein-coding		3.0	49235861	49295537	+	59677	protein_coding	115.988	-2.67862	down	0.00174088	0.0196743
ENSG00000173402	DAG1	DAG1	dystroglycan 1	protein-coding		3.0	49506146	49573048	+	66903	protein_coding	14514.8	1.66245	up	0.00170026	0.0193476
ENSG00000234667	ACTBP13	ACTBP13	ACTB pseudogene 13	pseudo		3.0	49910780	49915413	-	4634	pseudogene	3.10197	4.51442	up	0.0130577	0.0832255
ENSG00000164078	MST1R	MST1R	macrophage stimulating 1 receptor	protein-coding		3.0	49924435	49941299	-	16865	protein_coding	1170.41	2.29186	up	7.10299e-05	0.00167283
ENSG00000188338	SLC38A3	SLC38A3	solute carrier family 38 member 3	protein-coding		3.0	50242679	50258411	+	15733	processed_transcript	92.8576	2.17813	up	0.0468991	0.194103
ENSG00000232352	SEMA3B-AS1	SEMA3B-AS1	SEMA3B antisense RNA 1 (head to head)	ncRNA		3.0	50304073	50304803	-	731	antisense	12.8507	-2.53739	down	0.0327816	0.154576
ENSG00000012171	SEMA3B	SEMA3B	semaphorin 3B	protein-coding		3.0	50304990	50314977	+	9988	processed_transcript	1983.58	-1.82583	down	0.000161062	0.00321364
ENSG00000114738	MAPKAPK3	MAPKAPK3	mitogen-activated protein kinase-activated protein kinase 3	protein-coding		3.0	50648951	50686720	+	37770	protein_coding	2997.77	1.08893	up	6.20744e-05	0.00151104
ENSG00000088538	DOCK3	DOCK3	dedicator of cytokinesis 3	protein-coding		3.0	50712672	51421629	+	708958	protein_coding	286.815	2.52389	up	0.0137791	0.086394
ENSG00000212493	SNORD19	SNORD19	"small nucleolar RNA, C/D box 19"	snoRNA		3.0	52723264	52723331	+	68	snoRNA	7.92428	1.21944	up	0.0237818	0.125196
ENSG00000162267	ITIH3	ITIH3	inter-alpha-trypsin inhibitor heavy chain 3	protein-coding		3.0	52828784	52843025	+	14242	protein_coding	61.2719	-1.86287	down	0.0442189	0.187499
ENSG00000157388	CACNA1D	CACNA1D	calcium voltage-gated channel subunit alpha1 D	protein-coding		3.0	53528683	53847760	+	319078	protein_coding	2193.69	-2.58343	down	1.27188e-05	0.000415243
ENSG00000114251	WNT5A	WNT5A	Wnt family member 5A	protein-coding		3.0	55499743	55523973	-	24231	protein_coding	10015.9	-1.98188	down	1.93888e-08	1.7403e-06
ENSG00000174844	DNAH12	DNAH12	dynein axonemal heavy chain 12	protein-coding		3.0	57327727	57530071	-	202345	protein_coding	1227.92	-2.50719	down	0.0239067	0.125463
ENSG00000163687	DNASE1L3	DNASE1L3	deoxyribonuclease 1 like 3	protein-coding		3.0	58177984	58200424	-	22441	protein_coding	20.033	-2.224	down	0.0286159	0.14121
ENSG00000168297	PXK	PXK	PX domain containing serine/threonine kinase like	protein-coding		3.0	58318607	58411748	+	93142	protein_coding	1766.16	-1.26974	down	0.000763434	0.0108045
ENSG00000198643	FAM3D	FAM3D	family with sequence similarity 3 member D	protein-coding		3.0	58619673	58652575	-	32903	protein_coding	119.793	3.67679	up	0.00084973	0.0116572
ENSG00000226360	RPL10AP6	RPL10AP6	ribosomal protein L10a pseudogene 6	pseudo		3.0	61728129	61728780	-	652	pseudogene	94.2609	1.20623	up	0.00127977	0.0159398
ENSG00000163618	CADPS	CADPS	calcium dependent secretion activator	protein-coding		3.0	62384022	62861054	-	477033	protein_coding	353.288	-2.34192	down	0.00121188	0.0153009
ENSG00000239653	PSMD6-AS2	PSMD6-AS2	PSMD6 antisense RNA 2	ncRNA		3.0	63989698	63997824	+	8127	antisense	281.507	-1.14812	down	0.00213247	0.022904
ENSG00000189196	LINC00994	LINC00994	long intergenic non-protein coding RNA 994	ncRNA		3.0	64064037	64073039	-	9003	lincRNA	10.1513	-2.46883	down	0.00160037	0.0184945
ENSG00000163637	PRICKLE2	PRICKLE2	prickle planar cell polarity protein 2	protein-coding		3.0	64079543	64431152	-	351610	protein_coding	6321.64	-2.47665	down	3.38899e-12	9.54818e-10
ENSG00000241101	PRICKLE2-AS2	PRICKLE2-AS2	PRICKLE2 antisense RNA 2	ncRNA		3.0	64089146	64091732	+	2587	antisense	1.9609	-4.70456	down	0.0124888	0.080733
ENSG00000163638	ADAMTS9	ADAMTS9	ADAM metallopeptidase with thrombospondin type 1 motif 9	protein-coding		3.0	64501333	64673676	-	172344	protein_coding	14655.5	-2.00702	down	0.00863135	0.0626246
ENSG00000163376	KBTBD8	KBTBD8	kelch repeat and BTB domain containing 8	protein-coding		3.0	67048727	67061634	+	12908	protein_coding	176.577	1.42029	up	0.00519621	0.043883
ENSG00000241506	PSMC1P1	PSMC1P1	"proteasome 26S subunit, ATPase 1 pseudogene 1"	pseudo		3.0	68684856	68686175	+	1320	pseudogene	258.822	1.0538	up	1.5256e-05	0.000481546
ENSG00000239263	RBM43P1	RBM43P1	RNA binding motif protein 43 pseudogene 1	pseudo		3.0	69520603	69521683	-	1081	pseudogene	22.4382	-1.6274	down	0.0482039	0.197722
ENSG00000187098	MITF	MITF	melanocyte inducing transcription factor	protein-coding		3.0	69788586	70017488	+	228903	protein_coding	3732.34	-1.51531	down	0.000280129	0.00492988
ENSG00000163421	PROK2	PROK2	prokineticin 2	protein-coding		3.0	71820807	71834357	-	13551	protein_coding	54.6599	4.42553	up	0.00517003	0.0437523
ENSG00000241163	LINC00877	LINC00877	long intergenic non-protein coding RNA 877	ncRNA		3.0	72084451	72291716	-	207266	lincRNA	98.1289	-3.22794	down	6.00524e-05	0.00147005
ENSG00000172986	GXYLT2	GXYLT2	glucoside xylosyltransferase 2	protein-coding		3.0	72937224	73047289	+	110066	protein_coding	2362.58	-1.74721	down	0.000414913	0.00673628
ENSG00000121440	PDZRN3	PDZRN3	PDZ domain containing ring finger 3	protein-coding		3.0	73431584	73674091	-	242508	protein_coding	3035.14	-1.48126	down	0.00573483	0.0469522
ENSG00000239119	RNU7-119P	RNU7-119P	"RNA, U7 small nuclear 119 pseudogene"	pseudo		3.0	73643091	73643153	-	63	snRNA	13.016	-2.54705	down	0.000246768	0.00447743
ENSG00000243674	OR7E66P	OR7E66P	olfactory receptor family 7 subfamily E member 66 pseudogene	pseudo		3.0	75396984	75397938	-	955	pseudogene	10.7725	1.66871	up	0.00386076	0.0353735
ENSG00000179799	OR7E22P	OR7E22P	olfactory receptor family 7 subfamily E member 22 pseudogene	pseudo		3.0	75405667	75406654	-	988	pseudogene	29.8514	2.1785	up	0.0305024	0.147363
ENSG00000227124	ZNF717	ZNF717	zinc finger protein 717	protein-coding		3.0	75758794	75834734	-	75941	protein_coding	819.453	-1.35984	down	0.0228236	0.121689
ENSG00000206538	VGLL3	VGLL3	vestigial like family member 3	protein-coding		3.0	86987119	87040269	-	53151	protein_coding	1128.1	-1.70963	down	0.0116891	0.0774689
ENSG00000241293	PPATP1	PPATP1	phosphoribosyl pyrophosphate amidotransferase pseudogene 1	pseudo		3.0	87100342	87101888	-	1547	pseudogene	19.0239	1.45882	up	0.004962	0.0426267
ENSG00000242457	RBBP4P2	RBBP4P2	RBBP4 pseudogene 2	pseudo		3.0	93794756	93796019	-	1264	pseudogene	15.4853	1.36259	up	0.00686121	0.0531905
ENSG00000178660	ARMC10P1	ARMC10P1	armadillo repeat containing 10 pseudogene 1	pseudo		3.0	94225610	94226464	-	855	pseudogene	188.91	1.11615	up	3.09129e-05	0.000847402
ENSG00000243547	HNRNPKP4	HNRNPKP4	heterogeneous nuclear ribonucleoprotein K pseudogene 4	pseudo		3.0	96068398	96069783	+	1386	pseudogene	28.5988	1.07197	up	3.71853e-05	0.000988188
ENSG00000080224	EPHA6	EPHA6	EPH receptor A6	protein-coding		3.0	96533425	97471304	+	937880	protein_coding	197.334	-2.12573	down	0.0370783	0.16804
ENSG00000206712	RNU6-26P	RNU6-26P	"RNA, U6 small nuclear 26, pseudogene"	pseudo		3.0	98523822	98523928	-	107	snRNA	14.5377	-1.57832	down	0.00270136	0.0272323
ENSG00000144810	COL8A1	COL8A1	collagen type VIII alpha 1 chain	protein-coding		3.0	99357319	99518070	+	160752	protein_coding	3149.65	4.54554	up	7.45317e-11	1.45375e-08
ENSG00000181458	TMEM45A	TMEM45A	transmembrane protein 45A	protein-coding		3.0	100211463	100296288	+	84826	protein_coding	902.419	-1.06286	down	0.00595178	0.0482164
ENSG00000154175	ABI3BP	ABI3BP	ABI family member 3 binding protein	protein-coding		3.0	100468000	100712359	-	244360	protein_coding	1891.36	-1.47706	down	0.0250131	0.129197
ENSG00000144802	NFKBIZ	NFKBIZ	NFKB inhibitor zeta	protein-coding		3.0	101546835	101579866	+	33032	protein_coding	3406.16	1.5162	up	0.0148892	0.0911203
ENSG00000170044	ZPLD1	ZPLD1	zona pellucida like domain containing 1	protein-coding		3.0	101818088	102198685	+	380598	protein_coding	12.5228	6.52245	up	0.00134674	0.0165029
ENSG00000240034	MTND6P6	MTND6P6	MT-ND6 pseudogene 6	pseudo		3.0	106619440	106619702	-	263	pseudogene	5.82385	-3.06747	down	0.0391149	0.173877
ENSG00000196776	CD47	CD47	CD47 molecule	protein-coding		3.0	107762145	107809872	-	47728	protein_coding	13005	1.29892	up	0.00762017	0.0573643
ENSG00000163530	DPPA2	DPPA2	developmental pluripotency associated 2	protein-coding		3.0	109012635	109035364	-	22730	protein_coding	79.3634	8.00343	up	7.24648e-05	0.00169873
ENSG00000240891	PLCXD2	PLCXD2	phosphatidylinositol specific phospholipase C X domain containing 2	protein-coding		3.0	111393523	111565294	+	171772	protein_coding	94.3554	1.63725	up	0.000669873	0.0097386
ENSG00000144824	PHLDB2	PHLDB2	pleckstrin homology like domain family B member 2	protein-coding		3.0	111451344	111695364	+	244021	protein_coding	2739.37	1.01406	up	0.0192877	0.108662
ENSG00000114529	C3orf52	C3orf52	chromosome 3 open reading frame 52	protein-coding		3.0	111805182	111849851	+	44670	protein_coding	419.952	1.19891	up	0.00359242	0.0336566
ENSG00000072858	SIDT1	SIDT1	SID1 transmembrane family member 1	protein-coding		3.0	113251143	113348425	+	97283	protein_coding	688.235	1.67017	up	0.0173913	0.101202
ENSG00000241529	RN7SL767P	RN7SL767P	"RNA, 7SL, cytoplasmic 767, pseudogene"	pseudo		3.0	113351551	113351827	+	277	misc_RNA	104.944	1.10234	up	0.0140033	0.0873143
ENSG00000181847	TIGIT	TIGIT	T cell immunoreceptor with Ig and ITIM domains	protein-coding		3.0	113995760	114029135	+	33376	protein_coding	142.004	1.91822	up	0.00733172	0.0558562
ENSG00000207770	MIR568	MIR568	microRNA 568	ncRNA		3.0	114035322	114035416	-	95	miRNA	49.606	-3.11152	down	1.23089e-10	2.22937e-08
ENSG00000181722	ZBTB20	ZBTB20	zinc finger and BTB domain containing 20	protein-coding		3.0	114056941	114866118	-	809178	protein_coding	3400.68	-1.78123	down	8.80139e-09	9.04759e-07
ENSG00000185565	LSAMP	LSAMP	limbic system associated membrane protein	protein-coding		3.0	115521235	117716095	-	2194861	protein_coding	1292.76	-3.82693	down	1.22277e-08	1.18492e-06
ENSG00000241156	RN7SL582P	RN7SL582P	"RNA, 7SL, cytoplasmic 582, pseudogene"	pseudo		3.0	116301401	116301677	-	277	misc_RNA	1.75269	-5.61246	down	0.00351959
ENSG00000200372	RNU5E-8P	RNU5E-8P	"RNA, U5E small nuclear 8, pseudogene"	pseudo		3.0	116683959	116684074	-	116	snRNA	2.42749	-3.67846	down	0.00657541	0.0515851
ENSG00000114638	UPK1B	UPK1B	uroplakin 1B	protein-coding		3.0	118892364	118924000	+	31637	protein_coding	3100.85	3.05834	up	0.000973908	0.0129406
ENSG00000121594	CD80	CD80	CD80 molecule	protein-coding		3.0	119243140	119278449	-	35310	protein_coding	176.427	2.60041	up	0.000555197	0.0084342
ENSG00000163430	FSTL1	FSTL1	follistatin like 1	protein-coding		3.0	120111140	120170100	-	58961	protein_coding	20589.7	-1.14121	down	0.00651267	0.0513274
ENSG00000213371	NAP1L1P3	NAP1L1P3	nucleosome assembly protein 1 like 1 pseudogene 3	pseudo		3.0	120524713	120525592	+	880	pseudogene	1.6477	2.98351	up	0.0203239
ENSG00000180353	HCLS1	HCLS1	hematopoietic cell-specific Lyn substrate 1	protein-coding		3.0	121350246	121379774	-	29529	protein_coding	2833.99	1.20877	up	0.0103763	0.0712064
ENSG00000173230	GOLGB1	GOLGB1	golgin B1	protein-coding		3.0	121382046	121468602	-	86557	protein_coding	17337.7	-1.03205	down	3.16504e-05	0.000864504
ENSG00000114013	CD86	CD86	CD86 molecule	protein-coding		3.0	121774213	121839983	+	65771	protein_coding	668.811	1.61334	up	0.000706565	0.01017
ENSG00000036828	CASR	CASR	calcium sensing receptor	protein-coding		3.0	121902530	122005342	+	102813	protein_coding	22.7496	2.45328	up	0.0240027	0.125771
ENSG00000121552	CSTA	CSTA	cystatin A	protein-coding		3.0	122044091	122060819	+	16729	protein_coding	204.405	3.82575	up	3.78563e-07	2.17338e-05
ENSG00000114023	FAM162A	FAM162A	family with sequence similarity 162 member A	protein-coding		3.0	122103023	122131181	+	28159	protein_coding	2342.8	1.48785	up	5.17773e-08	4.13512e-06
ENSG00000173200	PARP15	PARP15	poly(ADP-ribose) polymerase family member 15	protein-coding		3.0	122296449	122357894	+	61446	protein_coding	166.713	1.6653	up	0.023328	0.12349
ENSG00000243918	EIF4BP8	EIF4BP8	eukaryotic translation initiation factor 4B pseudogene 8	pseudo		3.0	122379460	122381285	+	1826	pseudogene	3.22238	3.98345	up	0.000268376	0.00477646
ENSG00000173175	ADCY5	ADCY5	adenylate cyclase 5	protein-coding		3.0	123001143	123168605	-	167463	protein_coding	712.126	-2.37678	down	0.00119075	0.0151016
ENSG00000065371	ROPN1	ROPN1	rhophilin associated tail protein 1	protein-coding		3.0	123687368	123711025	-	23658	protein_coding	5.25506	5.27132	up	0.00136271	0.0165991
ENSG00000221955	SLC12A8	SLC12A8	solute carrier family 12 member 8	protein-coding		3.0	124801480	124998021	-	196542	protein_coding	968.181	1.24595	up	3.49301e-09	4.04126e-07
ENSG00000221737	MIR548I1	MIR548I1	microRNA 548i-1	ncRNA		3.0	125509247	125509395	-	149	miRNA	2.24883	-3.43175	down	0.00358165	0.0336159
ENSG00000159650	UROC1	UROC1	urocanate hydratase 1	protein-coding		3.0	126200124	126236616	-	36493	protein_coding	13.7524	5.4728	up	0.0013451	0.0164902
ENSG00000179348	GATA2	GATA2	GATA binding protein 2	protein-coding		3.0	128198270	128212028	-	13759	protein_coding	3332.93	-1.98002	down	8.29767e-06	0.000289543
ENSG00000242551	POU5F1P6	POU5F1P6	POU class 5 homeobox 1 pseudogene 6	pseudo		3.0	128393578	128395848	-	2271	pseudogene	9.73395	-1.93106	down	0.0309939	0.14896
ENSG00000242992	FTH1P4	FTH1P4	ferritin heavy chain 1 pseudogene 4	pseudo		3.0	128483309	128483861	-	553	pseudogene	4.23681	2.26458	up	0.026069	0.132603
ENSG00000114654	EFCC1	EFCC1	EF-hand and coiled-coil domain containing 1	protein-coding		3.0	128720472	128759585	+	39114	protein_coding	163.008	-1.65895	down	0.00180216	0.0201752
ENSG00000207088	SNORA7B	SNORA7B	"small nucleolar RNA, H/ACA box 7B"	snoRNA		3.0	129116053	129116191	-	139	snoRNA	101.281	1.07027	up	0.0376889	0.169871
ENSG00000239437	RN7SL752P	RN7SL752P	"RNA, 7SL, cytoplasmic 752, pseudogene"	pseudo		3.0	129310192	129310488	+	297	misc_RNA	29.8733	2.21615	up	2.44629e-05	0.000704217
ENSG00000271270	TMCC1-AS1	TMCC1-AS1	TMCC1 antisense RNA 1 (head to head)	ncRNA		3.0	129612714	129637418	+	24705	antisense	180.325	-1.72587	down	0.000134757	0.0027856
ENSG00000170893	TRH	TRH	thyrotropin releasing hormone	protein-coding		3.0	129693148	129696781	+	3634	protein_coding	2632.67	-8.15737	down	0.000109919	0.00235869
ENSG00000228252	COL6A4P2	COL6A4P2	collagen type VI alpha 4 pseudogene 2	pseudo		3.0	129931666	129992649	+	60984	pseudogene	84.4353	-1.82544	down	0.017364	0.1011
ENSG00000196353	CPNE4	CPNE4	copine 4	protein-coding		3.0	131252399	132004254	-	751856	protein_coding	20.5624	2.96228	up	0.00240337	0.0250101
ENSG00000129048	ACKR4	ACKR4	atypical chemokine receptor 4	protein-coding		3.0	132316081	132337811	+	21731	protein_coding	40.7787	1.80249	up	0.0347917	0.160717
ENSG00000091527	CDV3	CDV3	CDV3 homolog	protein-coding		3.0	133292574	133309105	+	16532	protein_coding	12450.8	1.03704	up	0.00617457	0.049429
ENSG00000221972	C3orf36	C3orf36	chromosome 3 open reading frame 36	protein-coding		3.0	133646992	133648656	-	1665	protein_coding	56.6494	1.93076	up	0.00471003	0.0409594
ENSG00000174611	KY	KY	kyphoscoliosis peptidase	protein-coding		3.0	134321980	134370478	-	48499	protein_coding	104.78	6.86068	up	0.00148808	0.0175773
ENSG00000174564	IL20RB	IL20RB	interleukin 20 receptor subunit beta	protein-coding		3.0	136665072	136729927	+	64856	protein_coding	133.884	2.59815	up	6.79942e-05	0.00161888
ENSG00000241478	HSPA8P9	HSPA8P9	heat shock protein family A (Hsp70) member 8 pseudogene 9	pseudo		3.0	137599137	137601079	+	1943	pseudogene	2.21385	2.85931	up	0.0186784	0.106432
ENSG00000158220	ESYT3	ESYT3	extended synaptotagmin 3	protein-coding		3.0	138153428	138200528	+	47101	protein_coding	242.276	1.79731	up	0.0183797	0.105222
ENSG00000241429	EEF1A1P25	EEF1A1P25	eukaryotic translation elongation factor 1 alpha 1 pseudogene 25	pseudo		3.0	138543905	138545171	+	1267	pseudogene	194.606	1.37303	up	0.000888059	0.0120795
ENSG00000183770	FOXL2	FOXL2	forkhead box L2	protein-coding		3.0	138663066	138665982	-	2917	protein_coding	2186.31	-4.70411	down	3.90168e-10	6.31491e-08
ENSG00000177311	ZBTB38	ZBTB38	zinc finger and BTB domain containing 38	protein-coding		3.0	141043055	141168634	+	125580	protein_coding	7523.42	-2.86945	down	3.93927e-06	0.000156987
ENSG00000120756	PLS1	PLS1	plastin 1	protein-coding		3.0	142315229	142432506	+	117278	protein_coding	2764.34	1.09919	up	0.00537941	0.044916
ENSG00000144935	TRPC1	TRPC1	transient receptor potential cation channel subfamily C member 1	protein-coding		3.0	142442916	142526730	+	83815	protein_coding	567.128	-1.69375	down	0.000228922	0.00421138
ENSG00000152952	PLOD2	PLOD2	"procollagen-lysine,2-oxoglutarate 5-dioxygenase 2"	protein-coding		3.0	145787227	145881440	-	94214	protein_coding	7597.8	1.42324	up	0.00114284	0.014648
ENSG00000188313	PLSCR1	PLSCR1	phospholipid scramblase 1	protein-coding		3.0	146232967	146262651	-	29685	protein_coding	4324.12	1.35026	up	0.000894611	0.0121307
ENSG00000174963	ZIC4	ZIC4	Zic family member 4	protein-coding		3.0	147103833	147124647	-	20815	protein_coding	79.9747	9.19647	up	5.29493e-08	4.18286e-06
ENSG00000152977	ZIC1	ZIC1	Zic family member 1	protein-coding		3.0	147111209	147228080	+	116872	protein_coding	914.427	12.712	up	9.88451e-17	8.59331e-14
ENSG00000163751	CPA3	CPA3	carboxypeptidase A3	protein-coding		3.0	148583043	148614983	+	31941	protein_coding	284.658	2.41904	up	0.012163	0.0793855
ENSG00000047457	CP	CP	ceruloplasmin	protein-coding		3.0	148880197	148939842	-	59646	protein_coding	22961.4	2.60815	up	0.00111273	0.0143467
ENSG00000163762	TM4SF18	TM4SF18	transmembrane 4 L six family member 18	protein-coding		3.0	149036285	149052201	-	15917	protein_coding	537.822	-1.87214	down	0.000275727	0.00487214
ENSG00000144893	MED12L	MED12L	mediator complex subunit 12 like	protein-coding		3.0	150803484	151154860	+	351377	protein_coding	430.023	1.62418	up	0.0394209	0.174627
ENSG00000199994	RNA5SP145	RNA5SP145	"RNA, 5S ribosomal pseudogene 145"	pseudo		3.0	150905886	150906010	+	125	rRNA	2.24899	2.83997	up	0.0317858	0.151548
ENSG00000174944	P2RY14	P2RY14	purinergic receptor P2Y14	protein-coding		3.0	150929905	150996255	-	66351	protein_coding	1189.88	-4.37334	down	1.49126e-07	1.0039e-05
ENSG00000138271	GPR87	GPR87	G protein-coupled receptor 87	protein-coding		3.0	151011891	151034740	-	22850	protein_coding	76.0769	4.5786	up	1.37523e-06	6.62112e-05
ENSG00000152580	IGSF10	IGSF10	immunoglobulin superfamily member 10	protein-coding		3.0	151143172	151176497	-	33326	protein_coding	767.732	-2.90227	down	0.000231159	0.0042384
ENSG00000198829	SUCNR1	SUCNR1	succinate receptor 1	protein-coding		3.0	151591431	151602405	+	10975	protein_coding	236.007	2.63664	up	0.000380828	0.00633215
ENSG00000196549	MME	MME	membrane metalloendopeptidase	protein-coding		3.0	154741913	154901497	+	159585	protein_coding	2752.66	-2.92832	down	8.44605e-07	4.35271e-05
ENSG00000240489	SETP14	SETP14	SET pseudogene 14	pseudo		3.0	155705093	155705965	+	873	pseudogene	52.4312	1.28687	up	0.000828597	0.0114655
ENSG00000169282	KCNAB1	KCNAB1	potassium voltage-gated channel subfamily A member regulatory beta subunit 1	protein-coding		3.0	155755490	156256545	+	501056	protein_coding	67.3861	-2.62745	down	0.00025187	0.00454927
ENSG00000163659	TIPARP	TIPARP	TCDD inducible poly(ADP-ribose) polymerase	protein-coding		3.0	156391024	156424559	+	33536	protein_coding	2464.54	-1.01723	down	0.000171401	0.00337565
ENSG00000230457	PA2G4P4	PA2G4P4	proliferation-associated 2G4 pseudogene 4	pseudo		3.0	156527340	156528521	-	1182	pseudogene	101.062	-1.11928	down	0.0333042	0.156121
ENSG00000168779	SHOX2	SHOX2	short stature homeobox 2	protein-coding		3.0	157814948	157824292	-	9345	protein_coding	183.342	2.73741	up	0.000330414	0.0056324
ENSG00000118849	RARRES1	RARRES1	retinoic acid receptor responder 1	protein-coding		3.0	158414681	158450485	-	35805	protein_coding	917.691	2.08312	up	0.000743216	0.0105793
ENSG00000250588	IQCJ-SCHIP1	IQCJ-SCHIP1	IQCJ-SCHIP1 readthrough	protein-coding		3.0	158680024	159615155	+	935132	protein_coding	442.479	1.60255	up	0.00101768	0.0133936
ENSG00000180044	C3orf80	C3orf80	chromosome 3 open reading frame 80	protein-coding		3.0	159943423	159945999	+	2577	protein_coding	105.805	2.62396	up	9.14094e-05	0.00203319
ENSG00000179674	ARL14	ARL14	ADP ribosylation factor like GTPase 14	protein-coding		3.0	160394948	160396233	+	1286	protein_coding	66.624	3.10489	up	0.0128774	0.0824221
ENSG00000163536	SERPINI1	SERPINI1	serpin family I member 1	protein-coding		3.0	167453031	167543356	+	90326	protein_coding	416.543	1.3721	up	0.0279679	0.138981
ENSG00000231688	RPL21P43	RPL21P43	ribosomal protein L21 pseudogene 43	pseudo		3.0	168576447	168576918	-	472	pseudogene	9.17724	-5.62969	down	0.000565296	0.00855762
ENSG00000171757	LRRC34	LRRC34	leucine rich repeat containing 34	protein-coding		3.0	169511216	169530774	-	19559	protein_coding	195.378	-1.98706	down	0.00445953	0.0392976
ENSG00000173890	GPR160	GPR160	G protein-coupled receptor 160	protein-coding		3.0	169755717	169803191	+	47475	protein_coding	3510.43	1.74409	up	0.000202212	0.00383837
ENSG00000201342	RNU4-38P	RNU4-38P	"RNA, U4 small nuclear 38, pseudogene"	pseudo		3.0	169775089	169775217	+	129	snRNA	8.9305	1.43145	up	0.0340518	0.158381
ENSG00000163558	PRKCI	PRKCI	protein kinase C iota	protein-coding		3.0	169940153	170023769	+	83617	protein_coding	5878.93	1.16022	up	0.0190898	0.107915
ENSG00000136603	SKIL	SKIL	SKI like proto-oncogene	protein-coding		3.0	170075466	170114623	+	39158	protein_coding	15905.9	1.1086	up	0.0430774	0.184614
ENSG00000013297	CLDN11	CLDN11	claudin 11	protein-coding		3.0	170136653	170578169	+	441517	protein_coding	221.316	1.68797	up	0.0430173	0.184486
ENSG00000163584	RPL22L1	RPL22L1	ribosomal protein L22 like 1	protein-coding		3.0	170582664	170588272	-	5609	protein_coding	2988.32	1.52435	up	0.00607025	0.0489286
ENSG00000144959	NCEH1	NCEH1	neutral cholesterol ester hydrolase 1	protein-coding		3.0	172348039	172429008	-	80970	protein_coding	3247.07	1.158	up	0.0238339	0.125196
ENSG00000169760	NLGN1	NLGN1	neuroligin 1	protein-coding		3.0	173114074	174004434	+	890361	protein_coding	1347.77	-2.54704	down	0.0171522	0.100212
ENSG00000226779	NAALADL2-AS2	NAALADL2-AS2	NAALADL2 antisense RNA 2	ncRNA		3.0	174952651	174988885	-	36235	antisense	8.99975	6.04469	up	0.00376991	0.0347503
ENSG00000228221	LINC00578	LINC00578	long intergenic non-protein coding RNA 578	ncRNA		3.0	177159709	177470093	+	310385	lincRNA	16.8573	2.70464	up	0.0446054	0.188438
ENSG00000206932	RNU6-4P	RNU6-4P	"RNA, U6 small nuclear 4, pseudogene"	pseudo		3.0	180949525	180949631	+	107	snRNA	26.2467	1.15266	up	0.0474213	0.195467
ENSG00000181449	SOX2	SOX2	SRY-box 2	protein-coding		3.0	181429714	181432221	+	2508	protein_coding	659.673	7.8369	up	2.5729e-08	2.23681e-06
ENSG00000228766	RPL7L1P8	RPL7L1P8	ribosomal protein L7 like 1 pseudogene 8	pseudo		3.0	182328462	182329202	+	741	pseudogene	5.87032	1.15213	up	0.0390141	0.173682
ENSG00000078081	LAMP3	LAMP3	lysosomal associated membrane protein 3	protein-coding		3.0	182840001	182881627	-	41627	protein_coding	1448.72	3.44536	up	1.8474e-06	8.4025e-05
ENSG00000201229	SNORA63	SNORA63	"small nucleolar RNA, H/ACA box 63"	snoRNA		3.0	183169645	183169776	+	132	snoRNA	38.3198	1.24775	up	0.0129383	0.0826896
ENSG00000223529	EEF1A1P8	EEF1A1P8	eukaryotic translation elongation factor 1 alpha 1 pseudogene 8	pseudo		3.0	183744157	183745544	-	1388	pseudogene	6.13261	2.00302	up	0.0127911	0.0820592
ENSG00000145194	ECE2	ECE2	endothelin converting enzyme 2	protein-coding		3.0	183967438	184010819	+	43382	protein_coding	457.881	1.20017	up	0.000704788	0.0101492
ENSG00000114859	CLCN2	CLCN2	chloride voltage-gated channel 2	protein-coding		3.0	184063973	184079439	-	15467	protein_coding	628.008	1.31292	up	0.000478489	0.00751651
ENSG00000229638	RPL4P4	RPL4P4	ribosomal protein L4 pseudogene 4	pseudo		3.0	185135283	185136566	-	1284	pseudogene	843.543	1.04924	up	0.00570134	0.046798
ENSG00000163900	TMEM41A	TMEM41A	transmembrane protein 41A	protein-coding		3.0	185194284	185216845	-	22562	protein_coding	2575.22	1.18084	up	0.0100371	0.0695058
ENSG00000163898	LIPH	LIPH	lipase H	protein-coding		3.0	185224050	185270401	-	46352	protein_coding	378.109	6.28076	up	7.3123e-11	1.43548e-08
ENSG00000073792	IGF2BP2	IGF2BP2	insulin like growth factor 2 mRNA binding protein 2	protein-coding		3.0	185361527	185542844	-	181318	protein_coding	4734.02	2.26278	up	0.0107085	0.0726985
ENSG00000265470	MIR548AQ	MIR548AQ	microRNA 548aq	ncRNA		3.0	185485635	185485692	-	58	miRNA	15.5506	3.71314	up	0.000983397	0.0130383
ENSG00000058866	DGKG	DGKG	diacylglycerol kinase gamma	protein-coding		3.0	185823457	186080026	-	256570	protein_coding	98.4314	1.53709	up	0.00757014	0.057129
ENSG00000226652	PSMD10P2	PSMD10P2	"proteasome 26S subunit, non-ATPase, 10 pseudogene 2"	pseudo		3.0	186478893	186479564	+	672	pseudogene	4.61753	5.08125	up	0.00509777	0.0433267
ENSG00000221420	SNORA81	SNORA81	"small nucleolar RNA, H/ACA box 81"	snoRNA		3.0	186504464	186504641	+	178	snoRNA	413.327	1.65395	up	0.000504778	0.00782843
ENSG00000200320	SNORA63	SNORA63	"small nucleolar RNA, H/ACA box 63"	snoRNA		3.0	186505089	186505220	+	132	snoRNA	33.8254	2.86549	up	1.65135e-05	0.000508063
ENSG00000223803	RPS20P14	RPS20P14	ribosomal protein S20 pseudogene 14	pseudo		3.0	186617987	186618346	+	360	pseudogene	83.8594	1.6507	up	5.84831e-07	3.17206e-05
ENSG00000136514	RTP4	RTP4	receptor transporter protein 4	protein-coding		3.0	187086120	187089864	+	3745	protein_coding	723.681	1.31946	up	0.0240562	0.125878
ENSG00000157005	SST	SST	somatostatin	protein-coding		3.0	187386694	187388187	-	1494	protein_coding	58.9264	5.43295	up	0.0051131	0.0434249
ENSG00000188001	TPRG1	TPRG1	tumor protein p63 regulated 1	protein-coding		3.0	188665003	189043093	+	378091	protein_coding	148.016	1.2218	up	0.0110853	0.0746415
ENSG00000073282	TP63	TP63	tumor protein p63	protein-coding		3.0	189349205	189615068	+	265864	protein_coding	273.369	2.88178	up	0.000139897	0.0028762
ENSG00000163347	CLDN1	CLDN1	claudin 1	protein-coding		3.0	190023490	190040264	-	16775	protein_coding	12259.6	4.94807	up	3.21445e-07	1.88821e-05
ENSG00000113946	CLDN16	CLDN16	claudin 16	protein-coding		3.0	190040330	190129932	+	89603	protein_coding	427.202	4.2327	up	0.00392742	0.0358439
ENSG00000196083	IL1RAP	IL1RAP	interleukin 1 receptor accessory protein	protein-coding		3.0	190231840	190375843	+	144004	protein_coding	1884.01	1.19246	up	0.0199176	0.111141
ENSG00000231047	GCNT1P3	GCNT1P3	glucosaminyl (N-acetyl) transferase 1 pseudogene 3	pseudo		3.0	190342384	190342958	+	575	pseudogene	19.8607	3.04879	up	0.000853209	0.0116838
ENSG00000180611	MB21D2	MB21D2	Mab-21 domain containing 2	protein-coding		3.0	192514604	192635950	-	121347	protein_coding	724.526	1.09743	up	0.0444988	0.188171
ENSG00000224403	DPPA2P3	DPPA2P3	developmental pluripotency associated 2 pseudogene 3	pseudo		3.0	193711120	193711774	-	655	pseudogene	6.43298	3.30056	up	0.0211869	0.115865
ENSG00000206600	RNU6-25P	RNU6-25P	"RNA, U6 small nuclear 25, pseudogene"	pseudo		3.0	194935516	194935622	+	107	snRNA	27.8149	1.38715	up	0.0125164	0.0808771
ENSG00000072274	TFRC	TFRC	transferrin receptor	protein-coding		3.0	195754054	195809060	-	55007	protein_coding	20020.7	1.46739	up	0.00046634	0.00737899
ENSG00000224652	LINC00885	LINC00885	long intergenic non-protein coding RNA 885	ncRNA		3.0	195869507	195887761	+	18255	lincRNA	126.892	3.82678	up	0.010069	0.0696475
ENSG00000163959	SLC51A	SLC51A	solute carrier family 51 alpha subunit	protein-coding		3.0	195938358	195970049	+	31692	protein_coding	240.565	3.72379	up	0.00176264	0.0198545
ENSG00000145107	TM4SF19	TM4SF19	transmembrane 4 L six family member 19	protein-coding		3.0	196046213	196065374	-	19162	protein_coding	20.643	7.24339	up	1.65674e-05	0.000509205
ENSG00000206892	RNU6-42P	RNU6-42P	"RNA, U6 small nuclear 42, pseudogene"	pseudo		3.0	196511851	196511957	-	107	snRNA	2.0272	3.28465	up	0.00276259	0.0276276
ENSG00000198155	ZNF876P	ZNF876P	"zinc finger protein 876, pseudogene"	pseudo		4.0	206399	249774	+	43376	pseudogene	276.832	-1.06426	down	0.000863379	0.0117912
ENSG00000186777	ZNF732	ZNF732	zinc finger protein 732	protein-coding		4.0	264464	299110	-	34647	protein_coding	43.9653	-3.97039	down	1.03112e-08	1.02199e-06
ENSG00000159674	SPON2	SPON2	spondin 2	protein-coding		4.0	1160720	1202750	-	42031	protein_coding	3508.78	-2.61644	down	3.10135e-07	1.83595e-05
ENSG00000185818	NAT8L	NAT8L	N-acetyltransferase 8 like	protein-coding		4.0	2061239	2070816	+	9578	protein_coding	1343.09	1.68552	up	0.0204488	0.113265
ENSG00000159733	ZFYVE28	ZFYVE28	zinc finger FYVE-type containing 28	protein-coding		4.0	2271309	2420390	-	149082	protein_coding	650.034	-1.16715	down	0.00196485	0.0216382
ENSG00000175920	DOK7	DOK7	docking protein 7	protein-coding		4.0	3465033	3503200	+	38168	protein_coding	203.841	-2.65844	down	0.000161792	0.00322609
ENSG00000184160	ADRA2C	ADRA2C	adrenoceptor alpha 2C	protein-coding		4.0	3768075	3770251	+	2177	protein_coding	1554.3	-3.04102	down	2.04279e-07	1.31135e-05
ENSG00000168818	STX18	STX18	syntaxin 18	protein-coding		4.0	4417469	4544073	-	126605	protein_coding	7518.31	-1.05007	down	0.0316751	0.151209
ENSG00000072832	CRMP1	CRMP1	collapsin response mediator protein 1	protein-coding		4.0	5749811	5894785	-	144975	protein_coding	899.477	-3.92508	down	8.69587e-13	2.90767e-10
ENSG00000074211	PPP2R2C	PPP2R2C	protein phosphatase 2 regulatory subunit Bgamma	protein-coding		4.0	6322305	6565327	-	243023	protein_coding	4034.9	-2.96656	down	0.000431109	0.00694429
ENSG00000163993	S100P	S100P	S100 calcium binding protein P	protein-coding		4.0	6694796	6698897	+	4102	protein_coding	166.47	3.07046	up	0.00316224	0.0305851
ENSG00000272620	AFAP1-AS1	AFAP1-AS1	AFAP1 antisense RNA 1	ncRNA		4.0	7755817	7780655	+	24839	antisense	50.6862	8.5382	up	7.52012e-11	1.45747e-08
ENSG00000155269	GPR78	GPR78	G protein-coupled receptor 78	protein-coding		4.0	8560452	8621486	+	61035	protein_coding	96.5317	-3.5331	down	1.95977e-06	8.82128e-05
ENSG00000109625	CPZ	CPZ	carboxypeptidase Z	protein-coding		4.0	8594387	8621488	+	27102	protein_coding	1568	-3.55111	down	1.33864e-09	1.79436e-07
ENSG00000215612	HMX1	HMX1	H6 family homeobox 1	protein-coding		4.0	8847802	8873543	-	25742	protein_coding	2.70542	4.31251	up	0.0219476	0.118609
ENSG00000249272	UNC93B8	UNC93B8	"unc-93 homolog B8, pseudogene"	pseudo		4.0	8961354	8965707	+	4354	pseudogene	2.52372	4.21234	up	0.00727518	0.0555088
ENSG00000231396	USP17L10	USP17L10	ubiquitin specific peptidase 17 like family member 10	protein-coding		4.0	9212383	9213975	+	1593	protein_coding	1.49661	-3.14697	down	0.005869
ENSG00000233136	USP17L11	USP17L11	ubiquitin specific peptidase 17 like family member 11	protein-coding		4.0	9217131	9218723	+	1593	protein_coding	2.04832	-3.19124	down	0.00192161	0.0212544
ENSG00000227551	USP17L12	USP17L12	ubiquitin specific peptidase 17 like family member 12	protein-coding		4.0	9221878	9223470	+	1593	protein_coding	0.995129	-3.2118	down	0.00401428
ENSG00000223569	USP17L15	USP17L15	ubiquitin specific peptidase 17 like family member 15	protein-coding		4.0	9236111	9237700	+	1590	protein_coding	2.53267	-2.57581	down	0.0218153	0.118219
ENSG00000250231	USP17L16P	USP17L16P	"ubiquitin specific peptidase 17 like family member 16, pseudogene"	pseudo		4.0	9240856	9242448	+	1593	pseudogene	1.18019	-2.39053	down	0.0481285
ENSG00000249104	USP17L17	USP17L17	ubiquitin specific peptidase 17 like family member 17	protein-coding		4.0	9245605	9247197	+	1593	protein_coding	1.14761	-2.99009	down	0.00480854
ENSG00000250844	USP17L18	USP17L18	ubiquitin specific peptidase 17 like family member 18	protein-coding		4.0	9250356	9251948	+	1593	protein_coding	1.94491	-2.18964	down	0.0490876	0.19965
ENSG00000250745	USP17L20	USP17L20	ubiquitin specific peptidase 17 like family member 20	protein-coding		4.0	9259850	9261442	+	1593	protein_coding	1.29725	-4.65227	down	4.48275e-05
ENSG00000227140	USP17L5	USP17L5	ubiquitin specific peptidase 17 like family member 5	protein-coding		4.0	9341129	9342721	+	1593	protein_coding	0.925114	-4.13107	down	0.033229
ENSG00000231051	USP17L28	USP17L28	ubiquitin specific peptidase 17 like family member 28	protein-coding		4.0	9350619	9352211	+	1593	protein_coding	1.02325	-3.89924	down	0.00348286
ENSG00000251694	USP17L9P	USP17L9P	"ubiquitin specific peptidase 17 like family member 9, pseudogene"	pseudo		4.0	9360109	9361701	+	1593	pseudogene	1.4507	-3.14543	down	0.0135272
ENSG00000250896	RNPS1P1	RNPS1P1	RNA binding protein with serine rich domain 1 pseudogene 1	pseudo		4.0	11373599	11374516	+	918	pseudogene	69.6869	1.1726	up	0.000923475	0.0124499
ENSG00000002587	HS3ST1	HS3ST1	heparan sulfate-glucosamine 3-sulfotransferase 1	protein-coding		4.0	11394774	11431389	-	36616	protein_coding	1840.93	2.04239	up	0.000561926	0.0085201
ENSG00000222182	RNA5SP156	RNA5SP156	"RNA, 5S ribosomal pseudogene 156"	pseudo		4.0	11415675	11415784	-	110	rRNA	3.26592	2.82007	up	0.0086403	0.06267
ENSG00000205940	HSP90AB2P	HSP90AB2P	"heat shock protein 90 alpha family class B member 2, pseudogene"	pseudo		4.0	13335038	13340281	+	5244	pseudogene	17.8653	1.60661	up	0.00845709	0.0617697
ENSG00000109705	NKX3-2	NKX3-2	NK3 homeobox 2	protein-coding		4.0	13542454	13546674	-	4221	protein_coding	61.5337	6.0116	up	1.81193e-07	1.19304e-05
ENSG00000246095	LINC01096	LINC01096	long intergenic non-protein coding RNA 1096	ncRNA		4.0	13547699	13549425	-	1727	lincRNA	4.14506	4.92692	up	0.0203886	0.113044
ENSG00000163145	C1QTNF7	C1QTNF7	C1q and TNF related 7	protein-coding		4.0	15341442	15447790	+	106349	protein_coding	618.905	-3.20756	down	1.01705e-05	0.000341954
ENSG00000048342	CC2D2A	CC2D2A	coiled-coil and C2 domain containing 2A	protein-coding		4.0	15471489	15603180	+	131692	protein_coding	2189.02	-1.45858	down	0.000183644	0.00355775
ENSG00000169744	LDB2	LDB2	LIM domain binding 2	protein-coding		4.0	16503164	16900432	-	397269	protein_coding	1522.18	-1.78606	down	1.71137e-05	0.000522826
ENSG00000185774	KCNIP4	KCNIP4	potassium voltage-gated channel interacting protein 4	protein-coding		4.0	20730239	21950422	-	1220184	protein_coding	263.063	-4.75957	down	2.29356e-06	0.000100705
ENSG00000153012	LGI2	LGI2	leucine rich repeat LGI family member 2	protein-coding		4.0	25000469	25032501	-	32033	protein_coding	627.018	1.95189	up	0.00348272	0.0329106
ENSG00000053900	ANAPC4	ANAPC4	anaphase promoting complex subunit 4	protein-coding		4.0	25378835	25420120	+	41286	protein_coding	3825.36	-1.49591	down	9.19667e-05	0.0020426
ENSG00000163394	CCKAR	CCKAR	cholecystokinin A receptor	protein-coding		4.0	26483022	26492084	-	9063	protein_coding	4.79461	5.13697	up	0.0151801	0.0920119
ENSG00000197057	DTHD1	DTHD1	death domain containing 1	protein-coding		4.0	36283244	36347378	+	64135	protein_coding	509.833	-2.46989	down	0.00443427	0.0391949
ENSG00000207944	MIR574	MIR574	microRNA 574	ncRNA		4.0	38869653	38869748	+	96	miRNA	1.41699	-1.67813	down	0.0480725
ENSG00000206675	RNU6-32P	RNU6-32P	"RNA, U6 small nuclear 32, pseudogene"	pseudo		4.0	39299225	39299331	-	107	snRNA	42.0244	1.47148	up	2.97039e-05	0.000818686
ENSG00000134962	KLB	KLB	klotho beta	protein-coding		4.0	39408473	39453156	+	44684	protein_coding	43.0618	-1.51998	down	0.021494	0.116977
ENSG00000163694	RBM47	RBM47	RNA binding motif protein 47	protein-coding		4.0	40425272	40632892	-	207621	protein_coding	9342.99	1.01602	up	0.00232057	0.0243988
ENSG00000154277	UCHL1	UCHL1	ubiquitin C-terminal hydrolase L1	protein-coding		4.0	41258430	41270472	+	12043	protein_coding	1473.98	2.09409	up	0.0130128	0.0830262
ENSG00000183783	KCTD8	KCTD8	potassium channel tetramerization domain containing 8	protein-coding		4.0	44175926	44450824	-	274899	protein_coding	74.9624	-4.14182	down	0.000914711	0.0123592
ENSG00000151834	GABRA2	GABRA2	gamma-aminobutyric acid type A receptor alpha2 subunit	protein-coding		4.0	46250444	46477247	-	226804	protein_coding	33.7221	-2.98291	down	0.0492412	0.199962
ENSG00000145244	CORIN	CORIN	"corin, serine peptidase"	protein-coding		4.0	47596015	47840123	-	244109	protein_coding	160.1	2.53624	up	0.00119113	0.0151016
ENSG00000145247	OCIAD2	OCIAD2	OCIA domain containing 2	protein-coding		4.0	48887036	48908954	-	21919	protein_coding	3002.72	1.22545	up	0.00066306	0.00966264
ENSG00000134853	PDGFRA	PDGFRA	platelet derived growth factor receptor alpha	protein-coding		4.0	55095264	55164414	+	69151	protein_coding	9444.45	-2.72935	down	7.76222e-08	5.80317e-06
ENSG00000109255	NMU	NMU	neuromedin U	protein-coding		4.0	56461396	56502865	-	41470	protein_coding	216.514	2.18575	up	0.000773492	0.0109086
ENSG00000248590	GLDCP1	GLDCP1	glycine decarboxylase pseudogene 1	pseudo		4.0	57459170	57461847	+	2678	pseudogene	11.64	2.25694	up	0.00805991	0.0595983
ENSG00000145242	EPHA5	EPHA5	EPH receptor A5	protein-coding		4.0	66185281	66536213	-	350933	protein_coding	462.039	-5.61215	down	0.000213604	0.00400959
ENSG00000206629	RNU1-63P	RNU1-63P	"RNA, U1 small nuclear 63, pseudogene"	pseudo		4.0	68295309	68295472	-	164	snRNA	1.47839	-2.81322	down	0.0113248
ENSG00000087128	TMPRSS11E	TMPRSS11E	transmembrane serine protease 11E	protein-coding		4.0	69313167	69363322	+	50156	protein_coding	26.9852	4.10719	up	0.0232279	0.123111
ENSG00000173610	UGT2A1	UGT2A1	UDP glucuronosyltransferase family 2 member A1 complex locus	protein-coding		4.0	70454135	70518965	-	64831	protein_coding	9.00564	6.04524	up	0.0322782	0.153128
ENSG00000109205	ODAM	ODAM	"odontogenic, ameloblast associated"	protein-coding		4.0	71062213	71070293	+	8081	protein_coding	289.648	3.62232	up	0.0139599	0.0871503
ENSG00000187689	AMTN	AMTN	amelotin	protein-coding		4.0	71384257	71398459	+	14203	protein_coding	14.0821	21.571	up	1.08609e-08	1.0637e-06
ENSG00000056291	NPFFR2	NPFFR2	neuropeptide FF receptor 2	protein-coding		4.0	72897521	73013784	+	116264	protein_coding	9.30686	6.0935	up	0.0197168	0.110345
ENSG00000169435	RASSF6	RASSF6	Ras association domain family member 6	protein-coding		4.0	74437267	74486348	-	49082	protein_coding	1561.9	2.022	up	0.00109177	0.0141604
ENSG00000109272	PF4V1	PF4V1	platelet factor 4 variant 1	protein-coding		4.0	74718906	74719872	+	967	protein_coding	9.28959	3.83546	up	0.0185495	0.105896
ENSG00000163735	CXCL5	CXCL5	C-X-C motif chemokine ligand 5	protein-coding		4.0	74861359	74864496	-	3138	protein_coding	3796.71	8.95812	up	1.80971e-12	5.56221e-10
ENSG00000124882	EREG	EREG	epiregulin	protein-coding		4.0	75230860	75254468	+	23609	protein_coding	817.75	7.02854	up	6.53768e-07	3.47877e-05
ENSG00000169116	PARM1	PARM1	prostate androgen-regulated mucin-like protein 1	protein-coding		4.0	75858305	75975325	+	117021	protein_coding	3833.57	-2.13036	down	6.50636e-05	0.00156999
ENSG00000138769	CDKL2	CDKL2	cyclin dependent kinase like 2	protein-coding		4.0	76503215	76555900	-	52686	protein_coding	246.315	1.76347	up	0.0176799	0.102372
ENSG00000138755	CXCL9	CXCL9	C-X-C motif chemokine ligand 9	protein-coding		4.0	76922428	76928641	-	6214	protein_coding	5300.36	4.88024	up	2.41547e-07	1.49386e-05
ENSG00000169245	CXCL10	CXCL10	C-X-C motif chemokine ligand 10	protein-coding		4.0	76942273	76944650	-	2378	protein_coding	1728.55	3.88477	up	3.61141e-08	3.02722e-06
ENSG00000169248	CXCL11	CXCL11	C-X-C motif chemokine ligand 11	protein-coding		4.0	76954835	76962568	-	7734	protein_coding	519.265	3.50909	up	8.5469e-06	0.000296202
ENSG00000189157	FAM47E	FAM47E	family with sequence similarity 47 member E	protein-coding		4.0	77135193	77204933	+	69741	protein_coding	331.232	-1.39329	down	0.0325314	0.153801
ENSG00000265314	MIR548AH	MIR548AH	microRNA 548ah	ncRNA		4.0	77496704	77496779	+	76	miRNA	2.37271	4.11647	up	0.00206586	0.0224339
ENSG00000156234	CXCL13	CXCL13	C-X-C motif chemokine ligand 13	protein-coding		4.0	78432907	78532988	+	100082	protein_coding	1134.68	4.72707	up	0.000108588	0.00233672
ENSG00000249565	SERBP1P5	SERBP1P5	SERPINE1 mRNA binding protein 1 pseudogene 5	pseudo		4.0	79102020	79103200	-	1181	pseudogene	130.934	1.62944	up	0.00114826	0.0146866
ENSG00000138772	ANXA3	ANXA3	annexin A3	protein-coding		4.0	79472673	79531597	+	58925	protein_coding	2657.42	1.18356	up	0.00407826	0.036888
ENSG00000251442	LINC01094	LINC01094	long intergenic non-protein coding RNA 1094	ncRNA		4.0	79567057	79603853	+	36797	lincRNA	156.129	1.30561	up	0.00264192	0.026823
ENSG00000163297	ANTXR2	ANTXR2	ANTXR cell adhesion molecule 2	protein-coding		4.0	80822303	81046608	-	224306	protein_coding	3194.92	-1.15734	down	0.0108281	0.0733312
ENSG00000138675	FGF5	FGF5	fibroblast growth factor 5	protein-coding		4.0	81187753	81257834	+	70082	protein_coding	19.2472	5.11896	up	0.000221627	0.00411702
ENSG00000138670	RASGEF1B	RASGEF1B	RasGEF domain family member 1B	protein-coding		4.0	82347547	82965397	-	617851	protein_coding	1682.13	1.01858	up	0.00916222	0.0653251
ENSG00000173083	HPSE	HPSE	heparanase	protein-coding		4.0	84213614	84256306	-	42693	protein_coding	865.421	1.08976	up	0.0338463	0.157739
ENSG00000138639	ARHGAP24	ARHGAP24	Rho GTPase activating protein 24	protein-coding		4.0	86396267	86923823	+	527557	protein_coding	793.581	1.16283	up	0.0240879	0.125951
ENSG00000152583	SPARCL1	SPARCL1	SPARC like 1	protein-coding		4.0	88394487	88452213	-	57727	protein_coding	12699.4	-2.40094	down	1.96709e-05	0.000588542
ENSG00000029559	IBSP	IBSP	integrin binding sialoprotein	protein-coding		4.0	88720733	88733074	+	12342	protein_coding	51.4378	8.56037	up	2.47963e-06	0.000107173
ENSG00000183199	HSP90AB3P	HSP90AB3P	"heat shock protein 90 alpha family class B member 3, pseudogene"	pseudo		4.0	88812995	88815167	+	2173	pseudogene	286.155	1.12192	up	0.00650304	0.0512894
ENSG00000118785	SPP1	SPP1	secreted phosphoprotein 1	protein-coding		4.0	88896819	88904562	+	7744	protein_coding	60138.3	4.98377	up	2.86603e-09	3.40655e-07
ENSG00000118777	ABCG2	ABCG2	ATP binding cassette subfamily G member 2 (Junior blood group)	protein-coding		4.0	89011416	89152474	-	141059	protein_coding	706.06	-3.01374	down	2.75742e-07	1.66474e-05
ENSG00000138646	HERC5	HERC5	HECT and RLD domain containing E3 ubiquitin protein ligase 5	protein-coding		4.0	89378268	89427314	+	49047	protein_coding	1862.46	1.62388	up	0.027684	0.138229
ENSG00000207524	RNU6-33P	RNU6-33P	"RNA, U6 small nuclear 33, pseudogene"	pseudo		4.0	89605999	89606105	-	107	snRNA	52.0472	1.82772	up	0.000783058	0.0109971
ENSG00000177432	NAP1L5	NAP1L5	nucleosome assembly protein 1 like 5	protein-coding		4.0	89617066	89619386	-	2321	protein_coding	316.524	-1.44582	down	0.00342674	0.0324926
ENSG00000138722	MMRN1	MMRN1	multimerin 1	protein-coding		4.0	90800683	90875780	+	75098	protein_coding	1420.26	-1.57044	down	0.0275738	0.137815
ENSG00000184305	CCSER1	CCSER1	coiled-coil serine rich protein 1	protein-coding		4.0	91048686	92523064	+	1474379	protein_coding	1543.8	1.50098	up	0.00980439	0.0683925
ENSG00000187653	TMSB4XP8	TMSB4XP8	TMSB4X pseudogene 8	pseudo		4.0	91759652	91760263	-	612	pseudogene	3088.68	1.17272	up	0.000885604	0.0120515
ENSG00000070190	DAPP1	DAPP1	dual adaptor of phosphotyrosine and 3-phosphoinositides 1	protein-coding		4.0	100737990	100791311	+	53322	protein_coding	676.118	1.59398	up	0.0106203	0.0722518
ENSG00000164032	H2AFZ	H2AFZ	H2A histone family member Z	protein-coding		4.0	100869243	100871545	-	2303	protein_coding	4995.66	1.16119	up	0.00665389	0.052034
ENSG00000145358	DDIT4L	DDIT4L	DNA damage inducible transcript 4 like	protein-coding		4.0	101107027	101111939	-	4913	protein_coding	518.467	1.98508	up	0.0146377	0.0901075
ENSG00000164035	EMCN	EMCN	endomucin	protein-coding		4.0	101316498	101801283	-	484786	protein_coding	414.957	-1.26742	down	0.0213921	0.116663
ENSG00000164037	SLC9B1	SLC9B1	solute carrier family 9 member B1	protein-coding		4.0	103806205	103940896	-	134692	protein_coding	36.9957	-2.0001	down	0.0052167	0.0440316
ENSG00000249264	EEF1A1P9	EEF1A1P9	eukaryotic translation elongation factor 1 alpha 1 pseudogene 9	pseudo		4.0	106405855	106407237	+	1383	pseudogene	126.574	1.27716	up	0.00653037	0.0514172
ENSG00000168743	NPNT	NPNT	nephronectin	protein-coding		4.0	106815932	106925184	+	109253	protein_coding	3887.59	2.02555	up	0.000471419	0.0074396
ENSG00000138801	PAPSS1	PAPSS1	3'-phosphoadenosine 5'-phosphosulfate synthase 1	protein-coding		4.0	108511433	108641608	-	130176	protein_coding	8598.17	-1.17697	down	0.00378403	0.0348488
ENSG00000164089	ETNPPL	ETNPPL	ethanolamine-phosphate phospho-lyase	protein-coding		4.0	109663196	109684210	-	21015	protein_coding	28.5472	-3.10569	down	0.0176719	0.102345
ENSG00000249465	RBMXP4	RBMXP4	RBMX pseudogene 4	pseudo		4.0	110267482	110268615	-	1134	pseudogene	24.9577	-2.19698	down	0.000794175	0.0111053
ENSG00000247950	SEC24B-AS1	SEC24B-AS1	SEC24B antisense RNA 1	ncRNA		4.0	110268631	110354973	-	86343	antisense	86.5174	-1.60008	down	0.00737992	0.056111
ENSG00000138798	EGF	EGF	epidermal growth factor	protein-coding		4.0	110834040	110933422	+	99383	protein_coding	144.005	2.37051	up	0.0145883	0.0899476
ENSG00000138792	ENPEP	ENPEP	glutamyl aminopeptidase	protein-coding		4.0	111286889	111486441	+	199553	protein_coding	1484.85	-2.60039	down	1.18606e-05	0.000390577
ENSG00000251046	ZNF969P	ZNF969P	"zinc finger protein 969, pseudogene"	pseudo		4.0	111337054	111339660	+	2607	pseudogene	28.4857	3.11054	up	0.0484365	0.198281
ENSG00000164093	PITX2	PITX2	paired like homeodomain 2	protein-coding		4.0	111538579	111563279	-	24701	protein_coding	305.13	4.39813	up	2.92231e-05	0.000808363
ENSG00000241741	RPL7AP30	RPL7AP30	ribosomal protein L7a pseudogene 30	pseudo		4.0	113709239	113710034	-	796	pseudogene	64.7353	1.31896	up	0.00203544	0.022218
ENSG00000145362	ANK2	ANK2	ankyrin 2	protein-coding		4.0	113739265	114304896	+	565632	protein_coding	3154.75	-2.51889	down	9.47055e-06	0.000322699
ENSG00000213493	ACTN4P1	ACTN4P1	actinin alpha 4 pseudogene 1	pseudo		4.0	117519317	117520767	+	1451	pseudogene	16.3948	1.37399	up	0.00249524	0.025746
ENSG00000164099	PRSS12	PRSS12	serine protease 12	protein-coding		4.0	119201193	119274158	-	72966	protein_coding	2102.35	-2.77954	down	0.000634364	0.00937011
ENSG00000145390	USP53	USP53	ubiquitin specific peptidase 53	protein-coding		4.0	120133742	120216672	+	82931	protein_coding	6392.9	-1.02076	down	0.0462536	0.192505
ENSG00000138735	PDE5A	PDE5A	phosphodiesterase 5A	protein-coding		4.0	120415550	120550146	-	134597	protein_coding	3037.61	-1.70012	down	0.000210017	0.00396919
ENSG00000138738	PRDM5	PRDM5	PR/SET domain 5	protein-coding		4.0	121606074	121844025	-	237952	protein_coding	792.242	-2.13523	down	1.98583e-05	0.000593565
ENSG00000251609	SETP12	SETP12	SET pseudogene 12	pseudo		4.0	121816649	121818238	-	1590	pseudogene	9.69196	-2.03889	down	0.0253668	0.130338
ENSG00000173376	NDNF	NDNF	neuron derived neurotrophic factor	protein-coding		4.0	121956768	121994176	-	37409	protein_coding	1381.05	-2.44479	down	0.00494376	0.042518
ENSG00000050730	TNIP3	TNIP3	TNFAIP3 interacting protein 3	protein-coding		4.0	122052563	122148621	-	96059	protein_coding	273.321	2.59993	up	0.0150332	0.0915226
ENSG00000164111	ANXA5	ANXA5	annexin A5	protein-coding		4.0	122589110	122618268	-	29159	protein_coding	21394.9	-1.01508	down	0.000571291	0.0086312
ENSG00000227145	IL21-AS1	IL21-AS1	IL21 antisense RNA 1	ncRNA		4.0	123540138	123610311	+	70174	antisense	6.28741	5.52672	up	0.000808481	0.0112536
ENSG00000181004	BBS12	BBS12	Bardet-Biedl syndrome 12	protein-coding		4.0	123653857	123666098	+	12242	protein_coding	495.034	-1.00967	down	0.000292142	0.0051
ENSG00000138685	FGF2	FGF2	fibroblast growth factor 2	protein-coding		4.0	123747863	123819391	+	71529	protein_coding	686.824	-1.88333	down	0.00339025	0.0322269
ENSG00000196159	FAT4	FAT4	FAT atypical cadherin 4	protein-coding		4.0	126237554	126414087	+	176534	protein_coding	5297.89	-2.19708	down	0.000255171	0.00458614
ENSG00000164070	HSPA4L	HSPA4L	heat shock protein family A (Hsp70) member 4 like	protein-coding		4.0	128702976	128761888	+	58913	protein_coding	1537.52	1.6901	up	0.00135586	0.0165594
ENSG00000138650	PCDH10	PCDH10	protocadherin 10	protein-coding		4.0	134070470	134129356	+	58887	protein_coding	716.657	-2.36825	down	0.0225337	0.120831
ENSG00000189184	PCDH18	PCDH18	protocadherin 18	protein-coding		4.0	138440072	138453648	-	13577	protein_coding	3014.57	-1.59095	down	0.000496896	0.00773775
ENSG00000151012	SLC7A11	SLC7A11	solute carrier family 7 member 11	protein-coding		4.0	139085251	139163503	-	78253	protein_coding	2214.52	1.95677	up	0.000385325	0.00638947
ENSG00000137463	MGARP	MGARP	mitochondria localized glutamic acid rich protein	protein-coding		4.0	140187317	140201492	-	14176	protein_coding	65.7856	-2.51106	down	0.000139111	0.00286391
ENSG00000145391	SETD7	SETD7	"SET domain containing 7, histone lysine methyltransferase"	protein-coding		4.0	140417095	140527853	-	110759	protein_coding	6400.37	-1.15916	down	0.00279629	0.027906
ENSG00000178458	H3F3AP6	H3F3AP6	"H3 histone, family 3A, pseudogene 6"	pseudo		4.0	140619298	140619708	-	411	pseudogene	987.302	1.05388	up	0.00115359	0.0147423
ENSG00000170153	RNF150	RNF150	ring finger protein 150	protein-coding		4.0	141780961	142134031	-	353071	protein_coding	6100.11	-1.4981	down	0.00389099	0.0356075
ENSG00000164136	IL15	IL15	interleukin 15	protein-coding		4.0	142557752	142655140	+	97389	protein_coding	368.013	-1.16315	down	0.0313625	0.150236
ENSG00000197465	GYPE	GYPE	glycophorin E (MNS blood group)	protein-coding		4.0	144792020	144826716	-	34697	protein_coding	11.797	-4.0903	down	0.0145076	0.0895958
ENSG00000248890	HHIP-AS1	HHIP-AS1	HHIP antisense RNA 1	ncRNA		4.0	145564074	145582509	-	18436	antisense	115.096	-2.37101	down	0.00927858	0.0658723
ENSG00000164161	HHIP	HHIP	hedgehog interacting protein	protein-coding		4.0	145567173	145666423	+	99251	protein_coding	1402.94	-2.94817	down	0.000111906	0.00239626
ENSG00000251333	RTN3P1	RTN3P1	reticulon 3 pseudogene 1	pseudo		4.0	146296695	146297405	+	711	pseudogene	14.4275	2.09503	up	2.42743e-05	0.000701442
ENSG00000151617	EDNRA	EDNRA	endothelin receptor type A	protein-coding		4.0	148402069	148466106	+	64038	protein_coding	3854	-3.26196	down	8.87087e-09	9.08831e-07
ENSG00000251254	GTF2F2P1	GTF2F2P1	general transcription factor IIF subunit 2 pseudogene 1	pseudo		4.0	148427243	148427917	+	675	pseudogene	59.3521	-3.28211	down	4.10817e-05	0.00107447
ENSG00000071205	ARHGAP10	ARHGAP10	Rho GTPase activating protein 10	protein-coding		4.0	148653214	148993931	+	340718	protein_coding	2611.24	-1.45253	down	7.50138e-06	0.000263844
ENSG00000240014	RN7SL254P	RN7SL254P	"RNA, 7SL, cytoplasmic 254, pseudogene"	pseudo		4.0	148730077	148730358	+	282	misc_RNA	7.4527	-3.12205	down	0.00153519	0.0179779
ENSG00000164142	FAM160A1	FAM160A1	family with sequence similarity 160 member A1	protein-coding		4.0	152330368	152584784	+	254417	protein_coding	1459.42	2.06397	up	4.65236e-11	9.8307e-09
ENSG00000137462	TLR2	TLR2	toll like receptor 2	protein-coding		4.0	154622652	154626851	+	4200	protein_coding	1325.14	1.39023	up	0.00221418	0.0235406
ENSG00000145428	RNF175	RNF175	ring finger protein 175	protein-coding		4.0	154631277	154681387	-	50111	protein_coding	54.3293	3.50678	up	0.0153558	0.0927079
ENSG00000145423	SFRP2	SFRP2	secreted frizzled related protein 2	protein-coding		4.0	154701744	154710272	-	8529	protein_coding	1485.02	8.9334	up	2.4943e-18	3.03586e-15
ENSG00000197410	DCHS2	DCHS2	dachsous cadherin-related 2	protein-coding		4.0	155153399	155412930	-	259532	protein_coding	651.406	-1.80836	down	0.0251447	0.129635
ENSG00000256043	CTSO	CTSO	cathepsin O	protein-coding		4.0	156845270	156875069	-	29800	protein_coding	4220.84	-1.02965	down	0.0189357	0.10734
ENSG00000120251	GRIA2	GRIA2	glutamate ionotropic receptor AMPA type subunit 2	protein-coding		4.0	158125334	158287227	+	161894	protein_coding	1761.43	3.53508	up	0.000412478	0.0067153
ENSG00000251073	NUDT19P5	NUDT19P5	nudix hydrolase 19 pseudogene 5	pseudo		4.0	159103977	159104545	+	569	pseudogene	33.5013	-2.86517	down	0.00131008	0.0161747
ENSG00000250227	TRIM60P14	TRIM60P14	tripartite motif containing 60 pseudogene 14	pseudo		4.0	165836717	165838135	+	1419	pseudogene	9.71059	-1.66994	down	0.0323052	0.153232
ENSG00000250486	FAM218A	FAM218A	family with sequence similarity 218 member A	ncRNA		4.0	165878100	165880273	+	2174	protein_coding	100.304	-1.22187	down	0.0492193	0.199926
ENSG00000214676	RPL9P16	RPL9P16	ribosomal protein L9 pseudogene 16	pseudo		4.0	169676967	169677533	+	567	pseudogene	150.277	-2.38406	down	0.00038307	0.00636248
ENSG00000201176	RNU6-853P	RNU6-853P	"RNA, U6 small nuclear 853, pseudogene"	pseudo		4.0	169806506	169806612	+	107	snRNA	27.6145	-1.69911	down	0.00630654	0.0502212
ENSG00000229204	PTGES3P3	PTGES3P3	prostaglandin E synthase 3 pseudogene 3	pseudo		4.0	170712371	170712853	-	483	pseudogene	56.5586	2.23311	up	0.000146547	0.00298922
ENSG00000181359	HSP90AA6P	HSP90AA6P	"heat shock protein 90 alpha family class A member 6, pseudogene"	pseudo		4.0	171502621	171526601	-	23981	pseudogene	2.26223	2.82743	up	0.0424773	0.183145
ENSG00000164107	HAND2	HAND2	heart and neural crest derivatives expressed 2	protein-coding		4.0	174446120	174451380	-	5261	protein_coding	2033.32	-4.10888	down	4.18489e-13	1.51593e-10
ENSG00000237125	HAND2-AS1	HAND2-AS1	HAND2 antisense RNA 1	ncRNA		4.0	174448421	174512475	+	64055	antisense	536.792	-2.84795	down	0.000422756	0.00683508
ENSG00000150625	GPM6A	GPM6A	glycoprotein M6A	protein-coding		4.0	176554085	176923815	-	369731	protein_coding	40.8402	-2.44503	down	0.0149874	0.0914063
ENSG00000150628	SPATA4	SPATA4	spermatogenesis associated 4	protein-coding		4.0	177105789	177116822	-	11034	protein_coding	24.9258	-3.55249	down	0.0319734	0.152132
ENSG00000251359	WWC2-AS2	WWC2-AS2	WWC2 antisense RNA 2	ncRNA		4.0	184018170	184020352	-	2183	lincRNA	53.7738	-1.32149	down	0.0036463	0.033992
ENSG00000249173	LINC01093	LINC01093	long intergenic non-protein coding RNA 1093	ncRNA		4.0	185815025	185820608	-	5584	lincRNA	5.74039	5.39439	up	0.0118586	0.0781868
ENSG00000151729	SLC25A4	SLC25A4	solute carrier family 25 member 4	protein-coding		4.0	186064395	186071536	+	7142	protein_coding	1808.43	1.30341	up	1.62996e-07	1.08289e-05
ENSG00000109771	LRP2BP	LRP2BP	LRP2 binding protein	protein-coding		4.0	186285032	186317053	-	32022	protein_coding	252.235	-1.70949	down	0.0052641	0.0442842
ENSG00000154553	PDLIM3	PDLIM3	PDZ and LIM domain 3	protein-coding		4.0	186422851	186456766	-	33916	protein_coding	1109.89	3.46647	up	1.38663e-05	0.000445538
ENSG00000179059	ZFP42	ZFP42	ZFP42 zinc finger protein	protein-coding		4.0	188916925	188926204	+	9280	protein_coding	18.7731	21.815	up	6.87499e-18	7.47115e-15
ENSG00000224807	DUX4L9	DUX4L9	double homeobox 4 like 9 (pseudogene)	pseudo		4.0	190942562	190943820	-	1259	pseudogene	55.7653	2.82054	up	0.0191633	0.108202
ENSG00000258834	DUX4L4	DUX4L4	double homeobox 4 like 4 (pseudogene)	pseudo		4.0	191001979	191003777	+	1799	protein_coding	3.46213	4.66049	up	0.0319096	0.152043
ENSG00000185028	LRRC14B	LRRC14B	leucine rich repeat containing 14B	protein-coding		5.0	191626	195468	+	3843	protein_coding	9.23549	3.8298	up	0.0153922	0.0927616
ENSG00000066230	SLC9A3	SLC9A3	solute carrier family 9 member A3	protein-coding		5.0	473425	524447	-	51023	protein_coding	12.4508	5.31975	up	0.00593985	0.0482053
ENSG00000112877	CEP72	CEP72	centrosomal protein 72	protein-coding		5.0	612387	667283	+	54897	protein_coding	887.656	1.28511	up	0.00200456	0.0219484
ENSG00000071539	TRIP13	TRIP13	thyroid hormone receptor interactor 13	protein-coding		5.0	892758	919472	+	26715	protein_coding	1411.08	1.19979	up	0.00426534	0.03804
ENSG00000145506	NKD2	NKD2	NKD inhibitor of WNT signaling pathway 2	protein-coding		5.0	1008944	1039058	+	30115	protein_coding	609.927	2.35883	up	0.000309053	0.0053431
ENSG00000164362	TERT	TERT	telomerase reverse transcriptase	protein-coding		5.0	1253262	1295184	-	41923	protein_coding	64.7219	3.9669	up	2.75727e-05	0.000773645
ENSG00000153395	LPCAT1	LPCAT1	lysophosphatidylcholine acyltransferase 1	protein-coding		5.0	1456595	1524092	-	67498	protein_coding	6659.79	1.04808	up	0.00303371	0.029653
ENSG00000250579	CTD-2297D10.2	CTD-2297D10.2	uncharacterized LOC101929176	ncRNA		5.0	5132893	5140167	-	7275	antisense	17.7323	-4.55517	down	0.047074	0.194562
ENSG00000145536	ADAMTS16	ADAMTS16	ADAM metallopeptidase with thrombospondin type 1 motif 16	protein-coding		5.0	5140443	5320417	+	179975	protein_coding	1355.15	-3.72141	down	0.00147811	0.0174935
ENSG00000145545	SRD5A1	SRD5A1	steroid 5 alpha-reductase 1	protein-coding		5.0	6633456	6669675	+	36220	protein_coding	568.622	1.28022	up	8.97884e-07	4.55347e-05
ENSG00000078295	ADCY2	ADCY2	adenylate cyclase 2	protein-coding		5.0	7396321	7830194	+	433874	protein_coding	195.463	-1.84032	down	0.00648847	0.0512216
ENSG00000112902	SEMA5A	SEMA5A	semaphorin 5A	protein-coding		5.0	9035138	9546187	-	511050	protein_coding	8313.8	-1.27062	down	0.0420019	0.181877
ENSG00000250786	SNHG18	SNHG18	small nucleolar RNA host gene 18	ncRNA		5.0	9546312	9550721	+	4410	lincRNA	626.936	-1.39899	down	0.0103142	0.0709182
ENSG00000239112	SNORD123	SNORD123	"small nucleolar RNA, C/D box 123"	snoRNA		5.0	9548948	9549017	+	70	snoRNA	5.10112	-1.20759	down	0.0496724	0.201175
ENSG00000039139	DNAH5	DNAH5	dynein axonemal heavy chain 5	protein-coding		5.0	13690440	13944652	-	254213	protein_coding	2143.8	-1.46123	down	0.0315444	0.150751
ENSG00000250182	EEF1A1P13	EEF1A1P13	eukaryotic translation elongation factor 1 alpha 1 pseudogene 13	pseudo		5.0	14652047	14653438	-	1392	pseudogene	979.275	1.4122	up	0.000474383	0.00746742
ENSG00000154122	ANKH	ANKH	ANKH inorganic pyrophosphate transport regulator	protein-coding		5.0	14704910	14871887	-	166978	protein_coding	5276.83	1.22355	up	0.0339702	0.158122
ENSG00000183580	FBXL7	FBXL7	F-box and leucine rich repeat protein 7	protein-coding		5.0	15500305	15939900	+	439596	protein_coding	1398.61	-1.76728	down	0.00380278	0.0349897
ENSG00000145555	MYO10	MYO10	myosin X	protein-coding		5.0	16665395	16936372	-	270978	protein_coding	19212	1.01047	up	0.00348467	0.0329189
ENSG00000223361	FTH1P10	FTH1P10	ferritin heavy chain 1 pseudogene 10	pseudo		5.0	17353804	17354733	-	930	pseudogene	2257.46	1.7919	up	0.0233785	0.123736
ENSG00000240785	RPL36AP21	RPL36AP21	ribosomal protein L36a pseudogene 21	pseudo		5.0	18049659	18049981	+	323	pseudogene	4.04569	2.73317	up	0.00897867	0.0643133
ENSG00000213430	HSPD1P1	HSPD1P1	heat shock protein family D (Hsp60) member 1 pseudogene 1	pseudo		5.0	21882694	21884421	+	1728	pseudogene	170.752	1.27128	up	0.00223207	0.0237047
ENSG00000251593	MSNP1	MSNP1	moesin pseudogene 1	pseudo		5.0	25909612	25911343	+	1732	pseudogene	22.0894	1.23878	up	0.0497687	0.201458
ENSG00000113361	CDH6	CDH6	cadherin 6	protein-coding		5.0	31193857	31329253	+	135397	protein_coding	3812.17	2.70291	up	0.00142725	0.017145
ENSG00000243914	RPL5P14	RPL5P14	ribosomal protein L5 pseudogene 14	pseudo		5.0	31847377	31848254	+	878	pseudogene	10.5448	-3.5616	down	0.00200273	0.0219434
ENSG00000151388	ADAMTS12	ADAMTS12	ADAM metallopeptidase with thrombospondin type 1 motif 12	protein-coding		5.0	33523640	33892297	-	368658	protein_coding	1737.5	-2.0764	down	0.000193209	0.00371146
ENSG00000039560	RAI14	RAI14	retinoic acid induced 14	protein-coding		5.0	34656342	34832732	+	176391	protein_coding	10936.2	-1.1663	down	0.00646379	0.0511256
ENSG00000205838	TTC23L	TTC23L	tetratricopeptide repeat domain 23 like	protein-coding		5.0	34838938	34899561	+	60624	protein_coding	89.1679	-1.6188	down	0.0378837	0.170496
ENSG00000152582	SPEF2	SPEF2	sperm flagellar 2	protein-coding		5.0	35617946	35814713	+	196768	protein_coding	1915.04	-1.37647	down	0.0221221	0.119202
ENSG00000168685	IL7R	IL7R	interleukin 7 receptor	protein-coding		5.0	35852797	35879705	+	26909	protein_coding	1828.87	3.83684	up	5.14276e-06	0.000192714
ENSG00000168671	UGT3A2	UGT3A2	UDP glycosyltransferase family 3 member A2	protein-coding		5.0	36035119	36071460	-	36342	protein_coding	75.2817	3.77101	up	0.00164689	0.0189067
ENSG00000079215	SLC1A3	SLC1A3	solute carrier family 1 member 3	protein-coding		5.0	36606457	36688436	+	81980	protein_coding	1730.73	2.53325	up	6.82031e-06	0.000246178
ENSG00000244073	RPS4XP6	RPS4XP6	ribosomal protein S4X pseudogene 6	pseudo		5.0	37085158	37085954	+	797	pseudogene	3.31022	1.4901	up	0.0466568	0.193548
ENSG00000164318	EGFLAM	EGFLAM	"EGF like, fibronectin type III and laminin G domains"	protein-coding		5.0	38258511	38465123	+	206613	protein_coding	397.704	-2.13586	down	1.24708e-07	8.78381e-06
ENSG00000153071	DAB2	DAB2	DAB adaptor protein 2	protein-coding		5.0	39371780	39462402	-	90623	protein_coding	6384.25	-2.07047	down	6.73068e-10	1.01388e-07
ENSG00000171522	PTGER4	PTGER4	prostaglandin E receptor 4	protein-coding		5.0	40679600	40693837	+	14238	protein_coding	371.462	1.25702	up	0.00248081	0.0256498
ENSG00000182836	PLCXD3	PLCXD3	phosphatidylinositol specific phospholipase C X domain containing 3	protein-coding		5.0	41307056	41510730	-	203675	protein_coding	217.404	-3.80037	down	7.33502e-06	0.000260457
ENSG00000112964	GHR	GHR	growth hormone receptor	protein-coding		5.0	42423879	42721979	+	298101	protein_coding	315.502	-1.94417	down	0.00231473	0.0243627
ENSG00000198865	CCDC152	CCDC152	coiled-coil domain containing 152	protein-coding		5.0	42756903	42802462	+	45560	protein_coding	66.5854	-1.92685	down	0.0241453	0.126084
ENSG00000151882	CCL28	CCL28	C-C motif chemokine ligand 28	protein-coding		5.0	43376747	43412493	-	35747	protein_coding	1278.8	1.59708	up	0.00101019	0.013318
ENSG00000249855	EEF1A1P19	EEF1A1P19	eukaryotic translation elongation factor 1 alpha 1 pseudogene 19	pseudo		5.0	43495175	43496556	-	1382	pseudogene	557.268	1.02533	up	0.0103353	0.0710216
ENSG00000070193	FGF10	FGF10	fibroblast growth factor 10	protein-coding		5.0	44303646	44389808	-	86163	protein_coding	185.164	-5.21058	down	2.10809e-07	1.34759e-05
ENSG00000248464	FGF10-AS1	FGF10-AS1	FGF10 antisense RNA 1	ncRNA		5.0	44388834	44414091	+	25258	antisense	17.9919	-8.13375	down	3.76085e-09	4.31427e-07
ENSG00000164588	HCN1	HCN1	hyperpolarization activated cyclic nucleotide gated potassium channel 1	protein-coding		5.0	45259349	45696253	-	436905	protein_coding	109.751	-4.90192	down	0.00263508	0.0267714
ENSG00000170571	EMB	EMB	embigin	protein-coding		5.0	49692026	49739082	-	47057	protein_coding	1487.37	1.31892	up	0.00901851	0.0645379
ENSG00000134363	FST	FST	follistatin	protein-coding		5.0	52776239	52782964	+	6726	protein_coding	185.412	3.11556	up	0.000620869	0.00922902
ENSG00000207627	MIR581	MIR581	microRNA 581	ncRNA		5.0	53247334	53247429	-	96	miRNA	8.60431	-1.41096	down	0.011817	0.0780606
ENSG00000241230	RN7SL801P	RN7SL801P	"RNA, 7SL, cytoplasmic 801, pseudogene"	pseudo		5.0	53343839	53344138	-	300	misc_RNA	39.5287	-1.63067	down	0.0171985	0.10042
ENSG00000169271	HSPB3	HSPB3	heat shock protein family B (small) member 3	protein-coding		5.0	53751445	53752207	+	763	protein_coding	5.72868	3.70729	up	0.0124564	0.080626
ENSG00000164294	GPX8	GPX8	glutathione peroxidase 8 (putative)	protein-coding		5.0	54455946	54462899	+	6954	protein_coding	1852.14	-1.44452	down	3.82063e-05	0.00101003
ENSG00000265135	MIR5687	MIR5687	microRNA 5687	ncRNA		5.0	54804678	54804754	-	77	miRNA	16.0531	-2.50364	down	4.11347e-06	0.000161921
ENSG00000250853	RNF138P1	RNF138P1	ring finger protein 138 pseudogene 1	pseudo		5.0	54825984	54826529	-	546	pseudogene	160.086	-2.58121	down	6.69614e-08	5.15823e-06
ENSG00000134352	IL6ST	IL6ST	interleukin 6 signal transducer	protein-coding		5.0	55230923	55290821	-	59899	protein_coding	19227.5	-1.16514	down	0.005252	0.0442068
ENSG00000248781	PSMC1P4	PSMC1P4	"proteasome 26S subunit, ATPase 1 pseudogene 4"	pseudo		5.0	55571131	55572457	-	1327	pseudogene	4.97357	2.7768	up	0.00203934	0.0222492
ENSG00000169067	ACTBL2	ACTBL2	actin beta like 2	protein-coding		5.0	56775846	56778636	-	2791	protein_coding	15.7471	2.62765	up	0.0141963	0.0882102
ENSG00000035499	DEPDC1B	DEPDC1B	DEP domain containing 1B	protein-coding		5.0	59892739	59996017	-	103279	protein_coding	893.3	1.21882	up	0.013918	0.0869785
ENSG00000164181	ELOVL7	ELOVL7	ELOVL fatty acid elongase 7	protein-coding		5.0	60047618	60140216	-	92599	protein_coding	1238.6	2.29034	up	0.000531219	0.00815947
ENSG00000268942	CKS1B	CKS1B	CDC28 protein kinase regulatory subunit 1B	protein-coding		5.0	61808070	61808309	-	240	protein_coding	57.08	1.48052	up	0.000926183	0.0124809
ENSG00000217416	ISCA1P1	ISCA1P1	iron-sulfur cluster assembly 1 pseudogene 1	pseudo		5.0	62072704	62073090	-	387	pseudogene	7.86517	1.14543	up	0.047341	0.195268
ENSG00000164197	RNF180	RNF180	ring finger protein 180	protein-coding		5.0	63461671	63668696	+	207026	protein_coding	1879.17	-1.70885	down	0.000311407	0.00538075
ENSG00000186479	RGS7BP	RGS7BP	regulator of G protein signaling 7 binding protein	protein-coding		5.0	63802084	63908139	+	106056	protein_coding	533.036	-3.12842	down	6.80654e-05	0.00161931
ENSG00000049192	ADAMTS6	ADAMTS6	ADAM metallopeptidase with thrombospondin type 1 motif 6	protein-coding		5.0	64444563	64777747	-	333185	protein_coding	1411.71	-1.8308	down	0.00636692	0.0506356
ENSG00000249057	MAST4-IT1	MAST4-IT1	MAST4 intronic transcript 1	ncRNA		5.0	65958159	65958816	+	658	sense_intronic	8.59103	2.19779	up	0.0294235	0.143731
ENSG00000134061	CD180	CD180	CD180 molecule	protein-coding		5.0	66478103	66492627	-	14525	protein_coding	530.674	1.48984	up	0.000479136	0.00751891
ENSG00000213864	EEF1B2P2	EEF1B2P2	eukaryotic translation elongation factor 1 beta 2 pseudogene 2	pseudo		5.0	67455046	67455721	-	676	pseudogene	1.74105	2.51514	up	0.0367851
ENSG00000197822	OCLN	OCLN	occludin	protein-coding		5.0	68788119	68853931	+	65813	protein_coding	4323.87	1.1175	up	0.000243443	0.0044303
ENSG00000157111	TMEM171	TMEM171	transmembrane protein 171	protein-coding		5.0	72416119	72427644	+	11526	protein_coding	67.7354	5.33131	up	1.37603e-05	0.000442667
ENSG00000198780	FAM169A	FAM169A	family with sequence similarity 169 member A	protein-coding		5.0	74073399	74162776	-	89378	protein_coding	2083.75	-1.2593	down	0.00415078	0.0373006
ENSG00000176928	GCNT4	GCNT4	glucosaminyl (N-acetyl) transferase 4	protein-coding		5.0	74323289	74326724	-	3436	protein_coding	285.39	-1.36177	down	0.0486874	0.198694
ENSG00000145700	ANKRD31	ANKRD31	ankyrin repeat domain 31	protein-coding		5.0	74364100	74532703	-	168604	protein_coding	98.9286	-1.15897	down	0.0103572	0.0711251
ENSG00000122012	SV2C	SV2C	synaptic vesicle glycoprotein 2C	protein-coding		5.0	75378997	75649764	+	270768	protein_coding	204.451	-2.18137	down	0.00123389	0.0155336
ENSG00000164251	F2RL1	F2RL1	F2R like trypsin receptor 1	protein-coding		5.0	76114758	76131140	+	16383	protein_coding	2297.85	1.75008	up	1.93736e-06	8.74629e-05
ENSG00000244363	RPL7P23	RPL7P23	ribosomal protein L7 pseudogene 23	pseudo		5.0	76878198	76879010	+	813	pseudogene	220.066	2.23385	up	2.7808e-09	3.32139e-07
ENSG00000213763	ACTBP2	ACTBP2	ACTB pseudogene 2	pseudo		5.0	77080705	77081827	+	1123	pseudogene	18.4388	1.48479	up	0.00019405	0.00372291
ENSG00000248909	HMGB1P21	HMGB1P21	high mobility group box 1 pseudogene 21	pseudo		5.0	77940088	77940668	-	581	pseudogene	47.0849	-1.79872	down	0.000789349	0.0110582
ENSG00000132837	DMGDH	DMGDH	dimethylglycine dehydrogenase	protein-coding		5.0	78293438	78531861	-	238424	protein_coding	205.265	-1.77847	down	2.70131e-05	0.000761774
ENSG00000132840	BHMT2	BHMT2	betaine--homocysteine S-methyltransferase 2	protein-coding		5.0	78365540	78385289	+	19750	protein_coding	506.643	-1.64762	down	0.039153	0.173995
ENSG00000145692	BHMT	BHMT	betaine--homocysteine S-methyltransferase	protein-coding		5.0	78407602	78428108	+	20507	protein_coding	30.7458	-1.80011	down	0.0403351	0.177512
ENSG00000201955	RNY3P1	RNY3P1	RNY3 pseudogene 1	pseudo		5.0	78466057	78466158	-	102	misc_RNA	11.3695	3.03909	up	7.13286e-05	0.00167727
ENSG00000113296	THBS4	THBS4	thrombospondin 4	protein-coding		5.0	79287134	79379110	+	91977	protein_coding	1692.36	2.22632	up	0.00896841	0.0642701
ENSG00000164300	SERINC5	SERINC5	serine incorporator 5	protein-coding		5.0	79407050	79551898	-	144849	protein_coding	6862.23	1.04902	up	0.0251772	0.129692
ENSG00000189127	ANKRD34B	ANKRD34B	ankyrin repeat domain 34B	protein-coding		5.0	79852574	79866307	-	13734	protein_coding	403.282	5.53279	up	0.000187532	0.00361841
ENSG00000251495	PPIAP11	PPIAP11	peptidylprolyl isomerase A pseudogene 11	pseudo		5.0	81305421	81305913	-	493	pseudogene	363.817	4.43045	up	8.85116e-44	8.97744e-40
ENSG00000038427	VCAN	VCAN	versican	protein-coding		5.0	82767284	82878122	+	110839	protein_coding	25537.5	-1.52757	down	0.0135511	0.0854401
ENSG00000164176	EDIL3	EDIL3	EGF like repeats and discoidin domains 3	protein-coding		5.0	83236373	83680611	-	444239	protein_coding	1562.39	-1.4141	down	0.0154916	0.0932681
ENSG00000245526	LINC00461	LINC00461	long intergenic non-protein coding RNA 461	ncRNA		5.0	87803363	87986858	-	183496	lincRNA	334.499	1.84841	up	0.0268387	0.135361
ENSG00000113356	POLR3G	POLR3G	RNA polymerase III subunit G	protein-coding		5.0	89767565	89810370	+	42806	protein_coding	366.323	1.17176	up	0.00766707	0.0575936
ENSG00000248323	LUCAT1	LUCAT1	lung cancer associated transcript 1	ncRNA		5.0	90598846	90610219	-	11374	lincRNA	103.789	3.43242	up	1.33507e-05	0.000431247
ENSG00000249958	CCT7P2	CCT7P2	chaperonin containing TCP1 subunit 7 pseudogene 2	pseudo		5.0	92225094	92226547	-	1454	pseudogene	2.08514	-4.53348	down	0.0228121	0.12167
ENSG00000185261	KIAA0825	KIAA0825	KIAA0825	protein-coding		5.0	93488671	93954309	-	465639	protein_coding	729.588	-1.48202	down	6.75516e-05	0.00161339
ENSG00000254132	MTND6P3	MTND6P3	MT-ND6 pseudogene 3	pseudo		5.0	93904634	93905175	-	542	pseudogene	10.4468	-2.05119	down	0.00944269	0.0666545
ENSG00000175471	MCTP1	MCTP1	multiple C2 and transmembrane domain containing 1	protein-coding		5.0	94039446	94620279	-	580834	protein_coding	1468.23	2.05923	up	0.00669279	0.0521773
ENSG00000153347	FAM81B	FAM81B	family with sequence similarity 81 member B	protein-coding		5.0	94727048	94786158	+	59111	protein_coding	273.233	-2.34992	down	0.0328296	0.154682
ENSG00000173221	GLRX	GLRX	glutaredoxin	protein-coding		5.0	95087023	95158709	-	71687	protein_coding	1093.71	1.37224	up	0.000128445	0.00266779
ENSG00000118985	ELL2	ELL2	elongation factor for RNA polymerase II 2	protein-coding		5.0	95220802	95297775	-	76974	protein_coding	3591.85	1.26444	up	0.0109855	0.0741665
ENSG00000175426	PCSK1	PCSK1	proprotein convertase subtilisin/kexin type 1	protein-coding		5.0	95726119	95769847	-	43729	protein_coding	177.952	3.61919	up	0.000471638	0.0074396
ENSG00000145721	LIX1	LIX1	limb and CNS expressed 1	protein-coding		5.0	96427574	96478576	-	51003	protein_coding	320.947	3.80561	up	0.000646373	0.00946808
ENSG00000251102	CTBP2P4	CTBP2P4	C-terminal binding protein 2 pseudogene 4	pseudo		5.0	97912045	97912964	+	920	pseudogene	17.7522	1.20081	up	0.00984284	0.0685978
ENSG00000250682	LINC00491	LINC00491	long intergenic non-protein coding RNA 491	ncRNA		5.0	101944860	102007263	-	62404	lincRNA	22.4742	4.29255	up	0.0332298	0.155817
ENSG00000181751	C5orf30	C5orf30	chromosome 5 open reading frame 30	protein-coding		5.0	102594403	102614361	+	19959	protein_coding	764.661	1.1592	up	0.01481	0.0907582
ENSG00000202512	RN7SKP230	RN7SKP230	RN7SK pseudogene 230	pseudo		5.0	109035201	109035535	-	335	misc_RNA	430.47	2.46381	up	0.000117235	0.00247724
ENSG00000186952	TMEM232	TMEM232	transmembrane protein 232	protein-coding		5.0	109624934	110074657	-	449724	protein_coding	310.927	-2.07584	down	0.00565465	0.0466276
ENSG00000207177	SNORA51	SNORA51	"small nucleolar RNA, H/ACA box 51"	snoRNA		5.0	110020495	110020628	-	134	snoRNA	4.94072	-2.96521	down	0.00496834	0.0426691
ENSG00000152495	CAMK4	CAMK4	calcium/calmodulin dependent protein kinase IV	protein-coding		5.0	110559351	110830584	+	271234	protein_coding	469.773	-1.75515	down	0.00431661	0.0384165
ENSG00000134986	NREP	NREP	neuronal regeneration related protein	protein-coding		5.0	110998318	111333161	-	334844	protein_coding	8940.9	-2.0137	down	9.32041e-13	3.08262e-10
ENSG00000253057	RN7SKP57	RN7SKP57	RN7SK pseudogene 57	pseudo		5.0	111055466	111055758	-	293	misc_RNA	7.63813	-3.23724	down	2.81466e-06	0.00011813
ENSG00000171444	MCC	MCC	MCC regulator of WNT signaling pathway	protein-coding		5.0	112357796	112824527	-	466732	protein_coding	5083.25	-1.31208	down	0.0219209	0.118558
ENSG00000152503	TRIM36	TRIM36	tripartite motif containing 36	protein-coding		5.0	114460459	114516243	-	55785	protein_coding	537.58	2.68897	up	1.00173e-05	0.000338025
ENSG00000243414	TICAM2	TICAM2	toll like receptor adaptor molecule 2	protein-coding		5.0	114914339	114961876	-	47538	protein_coding	420.429	-1.36303	down	0.0054452	0.0453439
ENSG00000129596	CDO1	CDO1	cysteine dioxygenase type 1	protein-coding		5.0	115140430	115152651	-	12222	protein_coding	141.15	-4.0986	down	5.23073e-08	4.16651e-06
ENSG00000197744	PTMAP2	PTMAP2	prothymosin alpha pseudogene 2	pseudo		5.0	118309491	118309817	+	327	pseudogene	79.1004	1.05092	up	0.00162529	0.0187327
ENSG00000145779	TNFAIP8	TNFAIP8	TNF alpha induced protein 8	protein-coding		5.0	118604387	118735383	+	130997	protein_coding	1592.48	2.1735	up	6.47185e-05	0.00156414
ENSG00000064692	SNCAIP	SNCAIP	synuclein alpha interacting protein	protein-coding		5.0	121647049	121799914	+	152866	protein_coding	1772.49	-2.08058	down	8.43084e-06	0.000293127
ENSG00000061455	PRDM6	PRDM6	PR/SET domain 6	protein-coding		5.0	122424816	122529960	+	105145	protein_coding	1135.18	-2.18034	down	0.00389476	0.0356099
ENSG00000113396	SLC27A6	SLC27A6	solute carrier family 27 member 6	protein-coding		5.0	127873706	128369335	+	495630	protein_coding	637.038	-1.57626	down	0.0485335	0.198385
ENSG00000066583	ISOC1	ISOC1	isochorismatase domain containing 1	protein-coding		5.0	128430444	128449721	+	19278	protein_coding	4010.18	-1.21325	down	3.89288e-05	0.00102352
ENSG00000145808	ADAMTS19	ADAMTS19	ADAM metallopeptidase with thrombospondin type 1 motif 19	protein-coding		5.0	128795958	129074376	+	278419	protein_coding	1702.54	-2.33025	down	0.0253131	0.130128
ENSG00000198108	CHSY3	CHSY3	chondroitin sulfate synthase 3	protein-coding		5.0	129240165	129522327	+	282163	protein_coding	405.141	-2.68219	down	7.80638e-09	8.13468e-07
ENSG00000221562	RNU6ATAC10P	RNU6ATAC10P	"RNA, U6atac small nuclear 10, pseudogene"	pseudo		5.0	129310584	129310694	+	111	snRNA	13.0823	-3.38087	down	2.87258e-06	0.0001199
ENSG00000248610	HSPA8P4	HSPA8P4	heat shock protein family A (Hsp70) member 8 pseudogene 4	pseudo		5.0	129475724	129477643	+	1920	pseudogene	44.0666	-3.69114	down	3.70603e-08	3.08951e-06
ENSG00000197375	SLC22A5	SLC22A5	solute carrier family 22 member 5	protein-coding		5.0	131705444	131731306	+	25863	protein_coding	2072.52	-1.03054	down	0.000537676	0.00823373
ENSG00000125347	IRF1	IRF1	interferon regulatory factor 1	protein-coding		5.0	131817301	131826490	-	9190	protein_coding	5041.77	1.00545	up	0.022646	0.121166
ENSG00000205089	CCNI2	CCNI2	cyclin I family member 2	protein-coding		5.0	132083137	132089856	+	6720	protein_coding	61.9268	2.21377	up	0.0323997	0.153417
ENSG00000198944	SOWAHA	SOWAHA	sosondowah ankyrin repeat domain family member A	protein-coding		5.0	132149033	132152488	+	3456	protein_coding	125.967	2.75604	up	0.000498594	0.00775625
ENSG00000053108	FSTL4	FSTL4	follistatin like 4	protein-coding		5.0	132532147	132948255	-	416109	protein_coding	348.419	3.154	up	9.97953e-05	0.00217988
ENSG00000247627	MTND4P12	MTND4P12	MT-ND4 pseudogene 12	pseudo		5.0	134262350	134263726	-	1377	pseudogene	14316.6	1.41001	up	0.00161195	0.0186142
ENSG00000069011	PITX1	PITX1	paired like homeodomain 1	protein-coding		5.0	134363425	134370503	-	7079	protein_coding	1247.55	4.62524	up	1.77854e-09	2.29087e-07
ENSG00000224186	C5orf66	C5orf66	chromosome 5 open reading frame 66	ncRNA		5.0	134368970	134691744	+	322775	protein_coding	58.2861	2.98781	up	3.77004e-05	0.000999516
ENSG00000120708	TGFBI	TGFBI	transforming growth factor beta induced	protein-coding		5.0	135364584	135399507	+	34924	protein_coding	20504.6	-1.86496	down	0.000645117	0.0094555
ENSG00000078795	PKD2L2	PKD2L2	"polycystin 2 like 2, transient receptor potential cation channel"	protein-coding		5.0	137223657	137278436	+	54780	protein_coding	3.9473	-5.88738	down	0.00135725	0.0165658
ENSG00000031003	FAM13B	FAM13B	family with sequence similarity 13 member B	protein-coding		5.0	137273649	137387650	-	114002	protein_coding	5469.03	-1.08212	down	0.000116709	0.00246956
ENSG00000146013	GFRA3	GFRA3	GDNF family receptor alpha 3	protein-coding		5.0	137588068	137610360	-	22293	protein_coding	513.48	5.95093	up	1.18512e-06	5.8069e-05
ENSG00000132563	REEP2	REEP2	receptor accessory protein 2	protein-coding		5.0	137774706	137782658	+	7953	protein_coding	165.193	1.313	up	0.039238	0.174195
ENSG00000120738	EGR1	EGR1	early growth response 1	protein-coding		5.0	137801179	137805004	+	3826	protein_coding	19823.8	-1.428	down	0.0257085	0.131318
ENSG00000241458	RPL7P19	RPL7P19	ribosomal protein L7 pseudogene 19	pseudo		5.0	137809433	137810050	+	618	pseudogene	38.3868	2.51017	up	8.20757e-07	4.24728e-05
ENSG00000200959	SNORA74A	SNORA74A	"small nucleolar RNA, H/ACA box 74A"	snoRNA		5.0	138614470	138614667	+	198	snoRNA	529.457	1.56771	up	0.00726166	0.0554369
ENSG00000170476	MZB1	MZB1	marginal zone B and B1 cell specific protein	protein-coding		5.0	138723169	138725770	-	2602	protein_coding	681.531	4.79391	up	5.96721e-07	3.21933e-05
ENSG00000228672	PROB1	PROB1	proline rich basic protein 1	protein-coding		5.0	138727635	138730885	-	3251	protein_coding	178.584	-1.03744	down	0.021439	0.116803
ENSG00000158458	NRG2	NRG2	neuregulin 2	protein-coding		5.0	139226364	139422884	-	196521	protein_coding	353.137	-3.31945	down	0.000181618	0.0035289
ENSG00000202111	VTRNA1-2	VTRNA1-2	vault RNA 1-2	ncRNA		5.0	140098510	140098598	+	89	misc_RNA	2.06656	-2.74015	down	0.024599	0.127795
ENSG00000202515	VTRNA1-3	VTRNA1-3	vault RNA 1-3	ncRNA		5.0	140105743	140105831	+	89	misc_RNA	34.8019	-2.50784	down	0.00366534	0.0340937
ENSG00000081818	PCDHB4	PCDHB4	protocadherin beta 4	protein-coding		5.0	140501581	140505201	+	3621	protein_coding	452.26	-1.546	down	0.00233867	0.0245468
ENSG00000113209	PCDHB5	PCDHB5	protocadherin beta 5	protein-coding		5.0	140514800	140517703	+	2904	protein_coding	552.613	-1.73987	down	0.0131456	0.0835851
ENSG00000113212	PCDHB7	PCDHB7	protocadherin beta 7	protein-coding		5.0	140552243	140555957	+	3715	protein_coding	241.566	-1.5735	down	0.00214507	0.0229767
ENSG00000177839	PCDHB9	PCDHB9	protocadherin beta 9	protein-coding		5.0	140566893	140571111	+	4219	pseudogene	441.397	-1.08339	down	0.0487805	0.199014
ENSG00000120324	PCDHB10	PCDHB10	protocadherin beta 10	protein-coding		5.0	140571942	140575215	+	3274	protein_coding	467.425	-1.33517	down	0.00653408	0.0514172
ENSG00000120328	PCDHB12	PCDHB12	protocadherin beta 12	protein-coding		5.0	140588269	140591696	+	3428	protein_coding	486.395	-1.10502	down	0.0323822	0.153406
ENSG00000120327	PCDHB14	PCDHB14	protocadherin beta 14	protein-coding		5.0	140602931	140605858	+	2928	protein_coding	752.655	-1.36499	down	6.07844e-05	0.00148558
ENSG00000262096	PCDHB19P	PCDHB19P	protocadherin beta 19 pseudogene	pseudo		5.0	140619518	140621864	+	2347	pseudogene	119.253	-2.61653	down	7.36395e-08	5.58779e-06
ENSG00000113248	PCDHB15	PCDHB15	protocadherin beta 15	protein-coding		5.0	140625147	140627799	+	2653	protein_coding	373.698	-2.67517	down	9.15311e-11	1.69824e-08
ENSG00000204956	PCDHGA1	PCDHGA1	"protocadherin gamma subfamily A, 1"	protein-coding		5.0	140710252	140892546	+	182295	protein_coding	252.94	-2.16183	down	1.74824e-05	0.000531676
ENSG00000081853	PCDHGA2	PCDHGA2	"protocadherin gamma subfamily A, 2"	protein-coding		5.0	140718539	140892546	+	174008	protein_coding	300.659	-2.23828	down	8.49358e-05	0.00192631
ENSG00000254245	PCDHGA3	PCDHGA3	"protocadherin gamma subfamily A, 3"	protein-coding		5.0	140723601	140892546	+	168946	protein_coding	176.147	-2.3455	down	1.16569e-09	1.61108e-07
ENSG00000253910	PCDHGB2	PCDHGB2	"protocadherin gamma subfamily B, 2"	protein-coding		5.0	140739703	140892546	+	152844	protein_coding	660.894	-1.39328	down	0.0053292	0.0447364
ENSG00000253485	PCDHGA5	PCDHGA5	"protocadherin gamma subfamily A, 5"	protein-coding		5.0	140743898	140892546	+	148649	protein_coding	506.728	-2.1304	down	3.60987e-05	0.00096352
ENSG00000253731	PCDHGA6	PCDHGA6	"protocadherin gamma subfamily A, 6"	protein-coding		5.0	140753651	140892546	+	138896	protein_coding	688.718	-1.8369	down	0.000119128	0.00250854
ENSG00000253537	PCDHGA7	PCDHGA7	"protocadherin gamma subfamily A, 7"	protein-coding		5.0	140762467	140892546	+	130080	protein_coding	378.483	-1.48391	down	0.00834669	0.0611125
ENSG00000253767	PCDHGA8	PCDHGA8	"protocadherin gamma subfamily A, 8"	protein-coding		5.0	140772381	140892546	+	120166	protein_coding	239.332	-1.32201	down	0.0145843	0.0899417
ENSG00000261934	PCDHGA9	PCDHGA9	"protocadherin gamma subfamily A, 9"	protein-coding		5.0	140782520	140892546	+	110027	protein_coding	646.508	-1.20958	down	0.0052721	0.0443271
ENSG00000254122	PCDHGB7	PCDHGB7	"protocadherin gamma subfamily B, 7"	protein-coding		5.0	140797427	140892546	+	95120	protein_coding	1281.87	-1.19397	down	0.0254636	0.130657
ENSG00000253873	PCDHGA11	PCDHGA11	"protocadherin gamma subfamily A, 11"	protein-coding		5.0	140800762	140891835	+	91074	protein_coding	319.761	-1.23389	down	0.00181804	0.0203081
ENSG00000253159	PCDHGA12	PCDHGA12	"protocadherin gamma subfamily A, 12"	protein-coding		5.0	140810185	140892546	+	82362	protein_coding	413.597	-1.54608	down	0.00090638	0.0122629
ENSG00000240184	PCDHGC3	PCDHGC3	"protocadherin gamma subfamily C, 3"	protein-coding		5.0	140855580	140892542	+	36963	protein_coding	4047.84	-1.29323	down	0.00137838	0.0167263
ENSG00000242020	RN7SL68P	RN7SL68P	"RNA, 7SL, cytoplasmic 68, pseudogene"	pseudo		5.0	140858883	140859190	+	308	misc_RNA	13.4136	-1.57692	down	0.0395057	0.174873
ENSG00000242419	PCDHGC4	PCDHGC4	"protocadherin gamma subfamily C, 4"	protein-coding		5.0	140864741	140892546	+	27806	protein_coding	237.15	-2.48819	down	8.92005e-05	0.00199426
ENSG00000240764	PCDHGC5	PCDHGC5	"protocadherin gamma subfamily C, 5"	protein-coding		5.0	140868808	140892546	+	23739	protein_coding	101.221	-1.37658	down	0.00441129	0.0390762
ENSG00000113555	PCDH12	PCDH12	protocadherin 12	protein-coding		5.0	141323150	141349304	-	26155	protein_coding	707.641	-1.12964	down	0.00148507	0.0175486
ENSG00000113578	FGF1	FGF1	fibroblast growth factor 1	protein-coding		5.0	141971743	142077617	-	105875	protein_coding	499.798	-1.91387	down	0.00148326	0.017534
ENSG00000164266	SPINK1	SPINK1	"serine peptidase inhibitor, Kazal type 1"	protein-coding		5.0	147204131	147211349	-	7219	protein_coding	55.4091	6.64046	up	0.000170157	0.00335767
ENSG00000178776	C5orf46	C5orf46	chromosome 5 open reading frame 46	protein-coding		5.0	147260289	147286101	-	25813	protein_coding	22.8623	4.34672	up	0.000181415	0.00352722
ENSG00000169247	SH3TC2	SH3TC2	SH3 domain and tetratricopeptide repeats 2	protein-coding		5.0	148303202	148442726	-	139525	protein_coding	90.6226	2.5296	up	0.00281098	0.0279792
ENSG00000208035	MIR143	MIR143	microRNA 143	ncRNA		5.0	148808481	148808586	+	106	miRNA	3.07464	-2.48002	down	0.0283215	0.140216
ENSG00000269936	MIR145	MIR145	microRNA 145	ncRNA		5.0	148809849	148812397	+	2549	lincRNA	629.165	-1.60905	down	0.0189952	0.107573
ENSG00000214485	RPL7P1	RPL7P1	ribosomal protein L7 pseudogene 1	pseudo		5.0	149473860	149474619	+	760	pseudogene	1320.69	1.48178	up	2.53091e-05	0.000723104
ENSG00000113721	PDGFRB	PDGFRB	platelet derived growth factor receptor beta	protein-coding		5.0	149493400	149535435	-	42036	protein_coding	10258.2	-2.2533	down	1.90426e-05	0.000572556
ENSG00000113722	CDX1	CDX1	caudal type homeobox 1	protein-coding		5.0	149546358	149564120	+	17763	protein_coding	21.3398	-2.37666	down	0.0128109	0.0821518
ENSG00000019582	CD74	CD74	CD74 molecule	protein-coding		5.0	149781200	149792492	-	11293	protein_coding	61700.8	1.36597	up	2.71444e-05	0.00076406
ENSG00000145908	ZNF300	ZNF300	zinc finger protein 300	protein-coding		5.0	150273954	150284545	-	10592	protein_coding	557.252	-1.9774	down	0.00235395	0.0246718
ENSG00000197083	ZNF300P1	ZNF300P1	zinc finger protein 300 pseudogene 1	pseudo		5.0	150310207	150325851	-	15645	pseudogene	174.202	-2.99859	down	8.07503e-05	0.00186001
ENSG00000211445	GPX3	GPX3	glutathione peroxidase 3	protein-coding		5.0	150400124	150408554	+	8431	protein_coding	3129.22	2.0828	up	0.00175531	0.0197963
ENSG00000086570	FAT2	FAT2	FAT atypical cadherin 2	protein-coding		5.0	150883654	150948505	-	64852	protein_coding	4802.11	3.83519	up	7.91398e-06	0.000277427
ENSG00000113140	SPARC	SPARC	secreted protein acidic and cysteine rich	protein-coding		5.0	151040657	151066726	-	26070	protein_coding	57410.1	-1.71085	down	0.000967389	0.0128878
ENSG00000113196	HAND1	HAND1	heart and neural crest derivatives expressed 1	protein-coding		5.0	153854532	153857824	-	3293	protein_coding	8.26932	5.92345	up	0.0196454	0.110066
ENSG00000170271	FAXDC2	FAXDC2	fatty acid hydroxylase domain containing 2	protein-coding		5.0	154198051	154238812	-	40762	protein_coding	971.37	-1.63021	down	0.00223937	0.023742
ENSG00000145850	TIMD4	TIMD4	T cell immunoglobulin and mucin domain containing 4	protein-coding		5.0	156346293	156390266	-	43974	protein_coding	42.3908	5.14107	up	7.79004e-05	0.00180392
ENSG00000113249	HAVCR1	HAVCR1	hepatitis A virus cellular receptor 1	protein-coding		5.0	156456424	156486130	-	29707	protein_coding	397.242	4.8873	up	5.65594e-05	0.00139464
ENSG00000135077	HAVCR2	HAVCR2	hepatitis A virus cellular receptor 2	protein-coding		5.0	156512843	156569880	-	57038	protein_coding	1021.83	1.5892	up	0.000316396	0.00544028
ENSG00000055163	CYFIP2	CYFIP2	cytoplasmic FMR1 interacting protein 2	protein-coding		5.0	156693089	156822606	+	129518	protein_coding	4125.74	1.98581	up	8.06862e-06	0.000282522
ENSG00000172548	NIPAL4	NIPAL4	NIPA like domain containing 4	protein-coding		5.0	156887027	156901725	+	14699	protein_coding	21.3785	2.89756	up	0.00495787	0.0426153
ENSG00000145860	RNF145	RNF145	ring finger protein 145	protein-coding		5.0	158584417	158637061	-	52645	protein_coding	3735.34	1.08771	up	0.000528811	0.0081307
ENSG00000170214	ADRA1B	ADRA1B	adrenoceptor alpha 1B	protein-coding		5.0	159343790	159399551	+	55762	protein_coding	73.0182	2.51199	up	0.00777642	0.0581846
ENSG00000145861	C1QTNF2	C1QTNF2	C1q and TNF related 2	protein-coding		5.0	159774758	159797648	-	22891	protein_coding	93.7523	-2.66736	down	0.000349099	0.00588497
ENSG00000253522	MIR146A	MIR146A	microRNA 146a	ncRNA		5.0	159895275	159914433	+	19159	lincRNA	39.4426	2.33023	up	0.015	0.091412
ENSG00000118322	ATP10B	ATP10B	ATPase phospholipid transporting 10B (putative)	protein-coding		5.0	159990127	160279221	-	289095	protein_coding	518.903	6.263	up	1.04468e-10	1.92652e-08
ENSG00000134516	DOCK2	DOCK2	dedicator of cytokinesis 2	protein-coding		5.0	169064251	169510386	+	446136	protein_coding	1888.35	1.01029	up	0.0421532	0.182322
ENSG00000043462	LCP2	LCP2	lymphocyte cytosolic protein 2	protein-coding		5.0	169673241	169725231	-	51991	protein_coding	3327.69	1.40312	up	0.025198	0.129755
ENSG00000182132	KCNIP1	KCNIP1	potassium voltage-gated channel interacting protein 1	protein-coding		5.0	169780491	170163636	+	383146	protein_coding	97.4469	-1.71433	down	0.0455643	0.190579
ENSG00000145936	KCNMB1	KCNMB1	potassium calcium-activated channel subfamily M regulatory beta subunit 1	protein-coding		5.0	169801675	169816681	-	15007	protein_coding	328.244	2.92807	up	9.72288e-05	0.00213454
ENSG00000094755	GABRP	GABRP	gamma-aminobutyric acid type A receptor pi subunit	protein-coding		5.0	170190354	170241051	+	50698	protein_coding	4683.12	-2.34294	down	0.00348927	0.0329381
ENSG00000164438	TLX3	TLX3	T cell leukemia homeobox 3	protein-coding		5.0	170736288	170739138	+	2851	protein_coding	54.7144	4.63906	up	0.00250695	0.0258056
ENSG00000156427	FGF18	FGF18	fibroblast growth factor 18	protein-coding		5.0	170846660	170884627	+	37968	protein_coding	2139.75	3.9679	up	1.96862e-08	1.7618e-06
ENSG00000212402	SNORA74B	SNORA74B	"small nucleolar RNA, H/ACA box 74B"	snoRNA		5.0	172447731	172447931	+	201	snoRNA	597.992	1.15597	up	0.0321635	0.152703
ENSG00000183072	NKX2-5	NKX2-5	NK2 homeobox 5	protein-coding		5.0	172659112	172662360	-	3249	protein_coding	44.1056	5.76014	up	0.02601	0.132413
ENSG00000249031	SUMO2P6	SUMO2P6	SUMO2 pseudogene 6	pseudo		5.0	173988779	173989066	+	288	pseudogene	2.20913	2.82128	up	0.0282022	0.139853
ENSG00000113749	HRH2	HRH2	histamine receptor H2	protein-coding		5.0	175085033	175113245	+	28213	protein_coding	106.583	1.59761	up	0.000673304	0.00977448
ENSG00000145920	CPLX2	CPLX2	complexin 2	protein-coding		5.0	175223313	175311023	+	87711	protein_coding	176.6	3.29139	up	0.0200687	0.111731
ENSG00000160883	HK3	HK3	hexokinase 3	protein-coding		5.0	176307870	176326333	-	18464	protein_coding	323.146	2.28543	up	0.00199237	0.0218622
ENSG00000160867	FGFR4	FGFR4	fibroblast growth factor receptor 4	protein-coding		5.0	176513887	176525145	+	11259	protein_coding	987.401	1.40249	up	0.0318643	0.151866
ENSG00000131187	F12	F12	coagulation factor XII	protein-coding		5.0	176829141	176836577	-	7437	protein_coding	82.3398	1.3486	up	0.0438594	0.186622
ENSG00000246334	PRR7-AS1	PRR7-AS1	PRR7 antisense RNA 1	ncRNA		5.0	176865504	176874700	-	9197	antisense	44.5231	1.43277	up	0.035806	0.163958
ENSG00000146094	DOK3	DOK3	docking protein 3	protein-coding		5.0	176928908	176938275	-	9368	protein_coding	732.005	1.62156	up	0.000537318	0.00823373
ENSG00000250420	AACSP1	AACSP1	acetoacetyl-CoA synthetase pseudogene 1	pseudo		5.0	178191862	178245436	-	53575	pseudogene	88.4236	4.74539	up	0.00371831	0.0343892
ENSG00000178187	ZNF454	ZNF454	zinc finger protein 454	protein-coding		5.0	178368192	178393434	+	25243	protein_coding	235.963	-2.03151	down	0.00421908	0.0377805
ENSG00000177932	ZNF354C	ZNF354C	zinc finger protein 354C	protein-coding		5.0	178487416	178510538	+	23123	protein_coding	1350.91	-1.1889	down	0.0095756	0.0673057
ENSG00000087116	ADAMTS2	ADAMTS2	ADAM metallopeptidase with thrombospondin type 1 motif 2	protein-coding		5.0	178537852	178772431	-	234580	protein_coding	4502.61	-1.71219	down	0.00838989	0.0613672
ENSG00000131459	GFPT2	GFPT2	glutamine-fructose-6-phosphate transaminase 2	protein-coding		5.0	179727690	179780387	-	52698	protein_coding	935.424	-1.10934	down	0.04382	0.186509
ENSG00000037280	FLT4	FLT4	fms related tyrosine kinase 4	protein-coding		5.0	180028506	180076624	-	48119	protein_coding	801.704	-1.0801	down	0.0290424	0.142433
ENSG00000146054	TRIM7	TRIM7	tripartite motif containing 7	protein-coding		5.0	180620924	180632293	-	11370	protein_coding	92.9803	2.53469	up	0.0239044	0.125463
ENSG00000222533	RNU6-705P	RNU6-705P	"RNA, U6 small nuclear 705, pseudogene"	pseudo		5.0	180728968	180729071	+	104	snRNA	9.06672	2.41819	up	0.00373774	0.0345165
ENSG00000137265	IRF4	IRF4	interferon regulatory factor 4	protein-coding		6.0	391739	411447	+	19709	protein_coding	1201.46	3.32625	up	0.000281557	0.00494599
ENSG00000164379	FOXQ1	FOXQ1	forkhead box Q1	protein-coding		6.0	1312675	1314992	+	2318	protein_coding	1214.36	3.70669	up	1.4065e-06	6.7291e-05
ENSG00000054598	FOXC1	FOXC1	forkhead box C1	protein-coding		6.0	1610681	1614127	+	3447	protein_coding	2917.68	3.68892	up	7.6715e-07	3.99876e-05
ENSG00000112699	GMDS	GMDS	"GDP-mannose 4,6-dehydratase"	protein-coding		6.0	1624041	2245926	-	621886	protein_coding	3052.63	1.10323	up	0.000502763	0.00780912
ENSG00000021355	SERPINB1	SERPINB1	serpin family B member 1	protein-coding		6.0	2832566	2842240	-	9675	protein_coding	5411.35	1.46084	up	0.00411019	0.0370672
ENSG00000170542	SERPINB9	SERPINB9	serpin family B member 9	protein-coding		6.0	2887500	2903514	-	16015	protein_coding	4065.5	1.48967	up	0.0125885	0.0811531
ENSG00000137266	SLC22A23	SLC22A23	solute carrier family 22 member 23	protein-coding		6.0	3269196	3457256	-	188061	protein_coding	2594.34	1.52284	up	0.00884633	0.0636947
ENSG00000145975	FAM217A	FAM217A	family with sequence similarity 217 member A	protein-coding		6.0	4049668	4087578	-	37911	protein_coding	3.35444	-5.28886	down	0.0202774	0.112612
ENSG00000198721	ECI2	ECI2	enoyl-CoA delta isomerase 2	protein-coding		6.0	4115923	4135831	-	19909	protein_coding	3190.41	-1.28743	down	0.00314606	0.0304674
ENSG00000201185	RNA5SP202	RNA5SP202	"RNA, 5S ribosomal pseudogene 202"	pseudo		6.0	4428197	4428315	+	119	rRNA	8.13501	2.86637	up	0.00422357	0.0378028
ENSG00000219607	PPP1R3G	PPP1R3G	protein phosphatase 1 regulatory subunit 3G	protein-coding		6.0	5085720	5087455	+	1736	protein_coding	228.285	1.35025	up	0.0161216	0.0958849
ENSG00000124785	NRN1	NRN1	neuritin 1	protein-coding		6.0	5998232	6007200	-	8969	protein_coding	985.51	2.74378	up	0.00011377	0.00242253
ENSG00000124491	F13A1	F13A1	coagulation factor XIII A chain	protein-coding		6.0	6144318	6321246	-	176929	protein_coding	7799.72	-3.51404	down	6.60583e-13	2.23336e-10
ENSG00000112799	LY86	LY86	lymphocyte antigen 86	protein-coding		6.0	6588341	6655216	+	66876	protein_coding	189.733	1.20037	up	0.00174568	0.019717
ENSG00000219986	BTF3P7	BTF3P7	basic transcription factor 3 pseudogene 7	pseudo		6.0	6795148	6795635	-	488	pseudogene	4.14691	2.46736	up	0.047058	0.194533
ENSG00000096696	DSP	DSP	desmoplakin	protein-coding		6.0	7541808	7586950	+	45143	protein_coding	73987.5	1.32032	up	9.16429e-06	0.00031473
ENSG00000181355	OFCC1	OFCC1	orofacial cleft 1 candidate 1	protein-coding		6.0	9596343	10211841	-	615499	protein_coding	12.3459	6.50116	up	0.00190447	0.0211185
ENSG00000137203	TFAP2A	TFAP2A	transcription factor AP-2 alpha	protein-coding		6.0	10393419	10419892	-	26474	protein_coding	2768.74	5.34911	up	1.7869e-21	3.62479e-18
ENSG00000229950	TFAP2A-AS1	TFAP2A-AS1	TFAP2A antisense RNA 1	ncRNA		6.0	10409573	10416679	+	7107	antisense	49.5954	3.63224	up	4.62505e-06	0.000176993
ENSG00000111863	ADTRP	ADTRP	androgen dependent TFPI regulating protein	protein-coding		6.0	11712287	11807279	-	94993	protein_coding	66.9708	2.87153	up	0.001338	0.0164429
ENSG00000145990	GFOD1	GFOD1	glucose-fructose oxidoreductase domain containing 1	protein-coding		6.0	13358062	13487894	-	129833	protein_coding	1701.85	1.52215	up	0.000688389	0.00996021
ENSG00000237786	GFOD1-AS1	GFOD1-AS1	GFOD1 antisense RNA 1	ncRNA		6.0	13486526	13487084	+	559	antisense	3.72987	4.76795	up	0.00823937	0.0605866
ENSG00000180537	RNF182	RNF182	ring finger protein 182	protein-coding		6.0	13924677	13980533	+	55857	protein_coding	250.217	4.05824	up	1.26417e-07	8.84281e-06
ENSG00000220868	MRPL35P1	MRPL35P1	mitochondrial ribosomal protein L35 pseudogene 1	pseudo		6.0	13949326	13949897	+	572	pseudogene	4.89596	5.16705	up	0.00541126	0.0451106
ENSG00000214027	ARPC3P5	ARPC3P5	actin related protein 2/3 complex subunit 3 pseudogene 5	pseudo		6.0	15935013	15935546	+	534	pseudogene	2.46219	4.16996	up	0.00873452	0.0631892
ENSG00000112183	RBM24	RBM24	RNA binding motif protein 24	protein-coding		6.0	17281577	17294106	+	12530	protein_coding	369.719	-2.41248	down	2.00796e-05	0.000599002
ENSG00000184612	RPL7P26	RPL7P26	ribosomal protein L7 pseudogene 26	pseudo		6.0	17531130	17531883	-	754	pseudogene	4.77761	1.63223	up	0.00711386	0.0546894
ENSG00000137393	RNF144B	RNF144B	ring finger protein 144B	protein-coding		6.0	18368779	18469105	+	100327	protein_coding	8369.02	1.60817	up	0.00181697	0.0203037
ENSG00000172201	ID4	ID4	"inhibitor of DNA binding 4, HLH protein"	protein-coding		6.0	19837617	19840915	+	3299	protein_coding	5729.02	-1.25252	down	0.0112746	0.0754962
ENSG00000240869	RN7SL128P	RN7SL128P	"RNA, 7SL, cytoplasmic 128, pseudogene"	pseudo		6.0	20421812	20422118	-	307	misc_RNA	23.0877	1.75407	up	0.00141938	0.0170977
ENSG00000224707	E2F3-IT1	E2F3-IT1	E2F3 intronic transcript 1	ncRNA		6.0	20438052	20440409	+	2358	sense_intronic	50.277	1.11679	up	0.0288061	0.141761
ENSG00000272168	CASC15	CASC15	cancer susceptibility 15	ncRNA		6.0	21665003	22214734	+	549732	lincRNA	1103.74	-1.93416	down	2.96187e-06	0.00012312
ENSG00000137261	KIAA0319	KIAA0319	KIAA0319	protein-coding		6.0	24544332	24646383	-	102052	protein_coding	138.341	1.93727	up	0.0310069	0.148978
ENSG00000124610	HIST1H1A	HIST1H1A	histone cluster 1 H1 family member a	protein-coding		6.0	26017260	26018040	-	781	protein_coding	490.229	-2.88159	down	0.0011814	0.0150121
ENSG00000196966	HIST1H3E	HIST1H3E	histone cluster 1 H3 family member e	protein-coding		6.0	26225383	26225844	+	462	protein_coding	246.008	-1.51695	down	0.00274603	0.0275439
ENSG00000198327	HIST1H4F	HIST1H4F	histone cluster 1 H4 family member f	protein-coding		6.0	26240561	26240976	+	416	protein_coding	1051.45	-2.51243	down	0.00011643	0.00246708
ENSG00000237154	MCFD2P1	MCFD2P1	multiple coagulation factor deficiency 2 pseudogene 1	pseudo		6.0	27375476	27375775	+	300	pseudogene	2.04452	-2.30603	down	0.0420871	0.182088
ENSG00000203813	HIST1H3H	HIST1H3H	histone cluster 1 H3 family member h	protein-coding		6.0	27777842	27778314	+	473	protein_coding	4589.18	1.42035	up	0.0298869	0.145305
ENSG00000189134	NKAPL	NKAPL	NFKB activating protein like	protein-coding		6.0	28227098	28228736	+	1639	protein_coding	22.62	-2.46796	down	8.74024e-05	0.00196562
ENSG00000158691	ZSCAN12	ZSCAN12	zinc finger and SCAN domain containing 12	protein-coding		6.0	28346732	28367511	-	20780	protein_coding	621.705	-1.40966	down	0.00107509	0.0139822
ENSG00000263426	RN7SL471P	RN7SL471P	"RNA, 7SL, cytoplasmic 471, pseudogene"	pseudo		6.0	28945252	28945547	+	296	misc_RNA	123.269	-2.0924	down	0.00112143	0.01444
ENSG00000197935	ZNF311	ZNF311	zinc finger protein 311	protein-coding		6.0	28962562	28973093	-	10532	protein_coding	126.39	-1.66677	down	0.0267328	0.134963
ENSG00000237988	OR2I1P	OR2I1P	olfactory receptor family 2 subfamily I member 1 pseudogene	pseudo		6.0	29520996	29521943	+	948	pseudogene	3.58548	4.72241	up	0.000640074	0.00941787
ENSG00000213886	UBD	UBD	ubiquitin D	protein-coding		6.0	29523292	29527702	-	4411	protein_coding	1649.03	4.56741	up	5.43847e-09	5.91007e-07
ENSG00000204642	HLA-F	HLA-F	"major histocompatibility complex, class I, F"	protein-coding		6.0	29690552	29706305	+	15754	protein_coding	1663.19	1.059	up	0.0194807	0.109345
ENSG00000181126	HLA-V	HLA-V	"major histocompatibility complex, class I, V (pseudogene)"	pseudo		6.0	29758731	29765588	+	6858	pseudogene	30.7024	3.06842	up	0.022567	0.120951
ENSG00000204632	HLA-G	HLA-G	"major histocompatibility complex, class I, G"	protein-coding		6.0	29794744	29798902	+	4159	protein_coding	39.6209	3.23492	up	0.000456324	0.00723932
ENSG00000230795	HLA-K	HLA-K	"major histocompatibility complex, class I, K (pseudogene)"	pseudo		6.0	29894236	29897009	+	2774	pseudogene	86.2374	-1.02141	down	0.0429919	0.184451
ENSG00000204616	TRIM31	TRIM31	tripartite motif containing 31	protein-coding		6.0	30070674	30080883	-	10210	protein_coding	201.343	2.10981	up	0.0481265	0.197491
ENSG00000204613	TRIM10	TRIM10	tripartite motif containing 10	protein-coding		6.0	30119722	30128711	-	8990	protein_coding	59.5538	5.00627	up	5.22574e-05	0.00130015
ENSG00000204610	TRIM15	TRIM15	tripartite motif containing 15	protein-coding		6.0	30130993	30140473	+	9481	protein_coding	145.79	6.50873	up	1.12477e-05	0.000373222
ENSG00000236603	RANP1	RANP1	RAN pseudogene 1	pseudo		6.0	30453717	30454367	+	651	pseudogene	57.0222	1.84855	up	0.000314974	0.0054239
ENSG00000214894	LINC00243	LINC00243	long intergenic non-protein coding RNA 243	ncRNA		6.0	30766431	30798436	-	32006	processed_transcript	14.5224	3.79338	up	0.013433	0.0848747
ENSG00000196260	SFTA2	SFTA2	surfactant associated 2	protein-coding		6.0	30899130	30899952	-	823	protein_coding	145.068	2.25577	up	0.015928	0.095124
ENSG00000204542	C6orf15	C6orf15	chromosome 6 open reading frame 15	protein-coding		6.0	31079000	31080336	-	1337	protein_coding	55.9514	8.68124	up	2.05364e-06	9.14905e-05
ENSG00000204540	PSORS1C1	PSORS1C1	psoriasis susceptibility 1 candidate 1	protein-coding		6.0	31082527	31107869	+	25343	protein_coding	259.718	1.08722	up	0.0391097	0.173877
ENSG00000204539	CDSN	CDSN	corneodesmosin	protein-coding		6.0	31082867	31088223	-	5357	protein_coding	73.8445	2.28065	up	0.0027085	0.0272804
ENSG00000204525	HLA-C	HLA-C	"major histocompatibility complex, class I, C"	protein-coding		6.0	31236526	31239907	-	3382	protein_coding	49013.6	1.14175	up	0.00264844	0.0268801
ENSG00000227939	RPL3P2	RPL3P2	ribosomal protein L3 pseudogene 2	pseudo		6.0	31248094	31249296	+	1203	pseudogene	93.8218	1.41372	up	0.00113855	0.0146076
ENSG00000234745	HLA-B	HLA-B	"major histocompatibility complex, class I, B"	protein-coding		6.0	31321649	31324965	-	3317	protein_coding	95515.3	1.24601	up	0.00596243	0.0482898
ENSG00000206337	HCP5	HCP5	HLA complex P5	ncRNA		6.0	31368479	31445283	+	76805	sense_overlapping	2430.12	1.32997	up	0.000699215	0.0100785
ENSG00000204516	MICB	MICB	MHC class I polypeptide-related sequence B	protein-coding		6.0	31462658	31478901	+	16244	protein_coding	768.53	1.96456	up	0.00149421	0.0176293
ENSG00000254870	ATP6V1G2-DDX39B	ATP6V1G2-DDX39B	ATP6V1G2-DDX39B readthrough (NMD candidate)	ncRNA		6.0	31497996	31514385	-	16390	protein_coding	9.8312	-7.53117	down	2.70668e-09	3.26821e-07
ENSG00000234006	DDX39B-AS1	DDX39B-AS1	DDX39B antisense RNA 1	ncRNA		6.0	31510081	31510915	+	835	antisense	5.42726	5.31841	up	6.70153e-05	0.00160562
ENSG00000213760	ATP6V1G2	ATP6V1G2	ATPase H+ transporting V1 subunit G2	protein-coding		6.0	31512239	31516204	-	3966	protein_coding	59.876	-2.28975	down	8.46852e-07	4.35271e-05
ENSG00000226979	LTA	LTA	lymphotoxin alpha	protein-coding		6.0	31539831	31542101	+	2271	protein_coding	46.1878	2.2022	up	0.00114994	0.0147019
ENSG00000232810	TNF	TNF	tumor necrosis factor	protein-coding		6.0	31543344	31546113	+	2770	protein_coding	389.96	2.554	up	0.000866825	0.0118277
ENSG00000227507	LTB	LTB	lymphotoxin beta	protein-coding		6.0	31548302	31550299	-	1998	protein_coding	465.275	1.93089	up	0.00168827	0.0192761
ENSG00000204482	LST1	LST1	leukocyte specific transcript 1	protein-coding		6.0	31553901	31556686	+	2786	protein_coding	181.286	1.27043	up	0.0240218	0.125806
ENSG00000204472	AIF1	AIF1	allograft inflammatory factor 1	protein-coding		6.0	31582961	31584798	+	1838	protein_coding	1092.56	1.11254	up	0.0124548	0.080626
ENSG00000200816	SNORA38	SNORA38	"small nucleolar RNA, H/ACA box 38"	snoRNA		6.0	31590856	31590987	+	132	snoRNA	31.8708	1.28188	up	0.00935641	0.066184
ENSG00000244355	LY6G6D	LY6G6D	lymphocyte antigen 6 family member G6D	protein-coding		6.0	31683133	31685581	+	2449	protein_coding	12.9518	6.57073	up	0.0107083	0.0726985
ENSG00000204421	LY6G6C	LY6G6C	lymphocyte antigen 6 family member G6C	protein-coding		6.0	31686425	31689622	-	3198	protein_coding	21.183	4.1244	up	0.00351752	0.0331686
ENSG00000201823	SNORD48	SNORD48	"small nucleolar RNA, C/D box 48"	snoRNA		6.0	31803040	31803103	+	64	snoRNA	6.50283	1.19589	up	0.0236671	0.124765
ENSG00000243649	CFB	CFB	complement factor B	protein-coding		6.0	31895475	31919861	+	24387	protein_coding	12062	3.71572	up	1.86983e-08	1.69837e-06
ENSG00000248290	TNXA	TNXA	tenascin XA (pseudogene)	pseudo		6.0	31976391	31980249	-	3859	pseudogene	394.054	-5.4469	down	0.000104021	0.00225599
ENSG00000168477	TNXB	TNXB	tenascin XB	protein-coding		6.0	32008931	32083111	-	74181	protein_coding	7543.23	-4.2276	down	9.66688e-08	7.05381e-06
ENSG00000213654	GPSM3	GPSM3	G protein signaling modulator 3	protein-coding		6.0	32158543	32163300	-	4758	protein_coding	677.994	1.10964	up	0.00745725	0.0565295
ENSG00000237285	HNRNPA1P2	HNRNPA1P2	heterogeneous nuclear ribonucleoprotein A1 pseudogene 2	pseudo		6.0	32292996	32293955	+	960	pseudogene	25.7293	-3.12843	down	0.000121399	0.00255105
ENSG00000223335	RNU6-603P	RNU6-603P	"RNA, U6 small nuclear 603, pseudogene"	pseudo		6.0	32320654	32320760	+	107	snRNA	4.4729	-4.03604	down	0.000344775	0.00582823
ENSG00000228962	HCG23	HCG23	HLA complex group 23	ncRNA		6.0	32358287	32361463	+	3177	antisense	15.426	-4.57891	down	0.000819812	0.0113646
ENSG00000204287	HLA-DRA	HLA-DRA	"major histocompatibility complex, class II, DR alpha"	protein-coding		6.0	32407619	32412823	+	5205	protein_coding	27227.9	1.79731	up	2.58068e-05	0.000735253
ENSG00000198502	HLA-DRB5	HLA-DRB5	"major histocompatibility complex, class II, DR beta 5"	protein-coding		6.0	32485120	32498064	-	12945	protein_coding	5696.7	1.07432	up	0.00836856	0.0612407
ENSG00000196126	HLA-DRB1	HLA-DRB1	"major histocompatibility complex, class II, DR beta 1"	protein-coding		6.0	32546546	32557625	-	11080	protein_coding	6890.75	1.55822	up	0.000256139	0.00460083
ENSG00000196735	HLA-DQA1	HLA-DQA1	"major histocompatibility complex, class II, DQ alpha 1"	protein-coding		6.0	32595956	32614839	+	18884	protein_coding	2554.57	1.96031	up	6.69099e-05	0.00160436
ENSG00000179344	HLA-DQB1	HLA-DQB1	"major histocompatibility complex, class II, DQ beta 1"	protein-coding		6.0	32627244	32636160	-	8917	protein_coding	3088.77	1.68878	up	0.000646597	0.00946808
ENSG00000237541	HLA-DQA2	HLA-DQA2	"major histocompatibility complex, class II, DQ alpha 2"	protein-coding		6.0	32709119	32714992	+	5874	protein_coding	270.563	2.34019	up	0.000979736	0.0130067
ENSG00000232629	HLA-DQB2	HLA-DQB2	"major histocompatibility complex, class II, DQ beta 2"	protein-coding		6.0	32723875	32731311	-	7437	protein_coding	114.609	2.14559	up	0.000162583	0.00323761
ENSG00000240065	PSMB9	PSMB9	proteasome subunit beta 9	protein-coding		6.0	32811913	32827362	+	15450	protein_coding	2512.85	1.39438	up	0.00171615	0.0194847
ENSG00000204252	HLA-DOA	HLA-DOA	"major histocompatibility complex, class II, DO alpha"	protein-coding		6.0	32971955	32977389	-	5435	protein_coding	1217.4	1.89456	up	9.10177e-05	0.00202709
ENSG00000231389	HLA-DPA1	HLA-DPA1	"major histocompatibility complex, class II, DP alpha 1"	protein-coding		6.0	33032346	33048552	-	16207	protein_coding	7282.09	2.05144	up	2.84648e-06	0.000119301
ENSG00000223865	HLA-DPB1	HLA-DPB1	"major histocompatibility complex, class II, DP beta 1"	protein-coding		6.0	33043703	33054978	+	11276	protein_coding	4459.99	1.18055	up	0.0017287	0.0195761
ENSG00000231925	TAPBP	TAPBP	TAP binding protein	protein-coding		6.0	33267471	33282164	-	14694	protein_coding	29427.3	1.06817	up	0.00111623	0.0143857
ENSG00000197283	SYNGAP1	SYNGAP1	synaptic Ras GTPase activating protein 1	protein-coding		6.0	33387847	33421466	+	33620	protein_coding	1898.91	-1.05925	down	0.00154924	0.0180683
ENSG00000197251	LINC00336	LINC00336	long intergenic non-protein coding RNA 336	ncRNA		6.0	33553883	33561115	-	7233	antisense	11.4	3.13926	up	0.000358315	0.00601403
ENSG00000096433	ITPR3	ITPR3	"inositol 1,4,5-trisphosphate receptor type 3"	protein-coding		6.0	33588142	33664351	+	76210	protein_coding	21503	1.05	up	0.00331033	0.0316154
ENSG00000249346	LINC01016	LINC01016	long intergenic non-protein coding RNA 1016	ncRNA		6.0	33835283	33864691	-	29409	lincRNA	51.3589	-3.79436	down	0.000583034	0.00877516
ENSG00000124493	GRM4	GRM4	glutamate metabotropic receptor 4	protein-coding		6.0	33989628	34123399	-	133772	protein_coding	76.0438	2.36464	up	0.0465712	0.193392
ENSG00000137309	HMGA1	HMGA1	high mobility group AT-hook 1	protein-coding		6.0	34204650	34214008	+	9359	protein_coding	9619.06	1.5529	up	0.000240242	0.0043773
ENSG00000146197	SCUBE3	SCUBE3	"signal peptide, CUB domain and EGF like domain containing 3"	protein-coding		6.0	35182190	35220856	+	38667	protein_coding	1628.86	2.27398	up	0.00666072	0.052034
ENSG00000023892	DEF6	DEF6	DEF6 guanine nucleotide exchange factor	protein-coding		6.0	35265595	35289548	+	23954	protein_coding	956.29	1.1688	up	4.43719e-05	0.00114711
ENSG00000112039	FANCE	FANCE	FA complementation group E	protein-coding		6.0	35420138	35434880	+	14743	protein_coding	524.474	1.00407	up	0.00727134	0.0554934
ENSG00000204140	CLPSL1	CLPSL1	colipase like 1	protein-coding		6.0	35748794	35761452	+	12659	protein_coding	10.5352	6.27181	up	0.00233238	0.0244976
ENSG00000197753	LHFPL5	LHFPL5	LHFPL tetraspan subfamily member 5	protein-coding		6.0	35773070	35801651	+	28582	protein_coding	8.62734	5.98532	up	0.00191883	0.0212468
ENSG00000180316	PNPLA1	PNPLA1	patatin like phospholipase domain containing 1	protein-coding		6.0	36210980	36276372	+	65393	protein_coding	10.4678	2.46772	up	0.0392648	0.174254
ENSG00000010030	ETV7	ETV7	ETS variant 7	protein-coding		6.0	36322419	36356164	-	33746	protein_coding	240.01	3.18802	up	1.54577e-07	1.03601e-05
ENSG00000213500	LAP3P2	LAP3P2	leucine aminopeptidase 3 pseudogene 2	pseudo		6.0	36641594	36643047	+	1454	pseudogene	2.91863	2.5292	up	0.0365379	0.166359
ENSG00000124772	CPNE5	CPNE5	copine 5	protein-coding		6.0	36708552	36807778	-	99227	protein_coding	439.607	2.46275	up	0.00124189	0.0156214
ENSG00000146192	FGD2	FGD2	"FYVE, RhoGEF and PH domain containing 2"	protein-coding		6.0	36973422	36996846	+	23425	protein_coding	479.183	1.01492	up	0.0238103	0.125196
ENSG00000226976	COX6A1P2	COX6A1P2	cytochrome c oxidase subunit 6A1 pseudogene 2	pseudo		6.0	37012607	37013177	+	571	protein_coding	269.944	2.04309	up	1.16837e-08	1.13582e-06
ENSG00000198937	CCDC167	CCDC167	coiled-coil domain containing 167	protein-coding		6.0	37450696	37467698	-	17003	protein_coding	817.61	1.08009	up	0.00720943	0.0551732
ENSG00000200597	RNU1-87P	RNU1-87P	"RNA, U1 small nuclear 87, pseudogene"	pseudo		6.0	37883349	37883518	+	170	snRNA	15.9167	1.04505	up	0.0325769	0.153944
ENSG00000112164	GLP1R	GLP1R	glucagon like peptide 1 receptor	protein-coding		6.0	39016574	39055519	+	38946	protein_coding	16.4404	6.91531	up	0.000493749	0.00769662
ENSG00000164626	KCNK5	KCNK5	potassium two pore domain channel subfamily K member 5	protein-coding		6.0	39156749	39197226	-	40478	protein_coding	1499.84	2.28377	up	7.44854e-08	5.62393e-06
ENSG00000124615	MOCS1	MOCS1	molybdenum cofactor synthesis 1	protein-coding		6.0	39867354	39902290	-	34937	protein_coding	1298.36	1.26328	up	0.0159734	0.0953296
ENSG00000124602	UNC5CL	UNC5CL	unc-5 family C-terminal like	protein-coding		6.0	40994772	41006928	-	12157	protein_coding	245.587	1.30438	up	0.0164246	0.0971694
ENSG00000095970	TREM2	TREM2	triggering receptor expressed on myeloid cells 2	protein-coding		6.0	41126244	41130924	-	4681	protein_coding	303.892	1.83568	up	3.24e-06	0.000133046
ENSG00000112195	TREML2	TREML2	triggering receptor expressed on myeloid cells like 2	protein-coding		6.0	41158015	41168932	-	10918	protein_coding	66.6519	3.28107	up	0.00311833	0.0302855
ENSG00000184106	TREML3P	TREML3P	"triggering receptor expressed on myeloid cells like 3, pseudogene"	pseudo		6.0	41176292	41190382	-	14091	pseudogene	6.09514	5.48388	up	0.00978236	0.0682701
ENSG00000124731	TREM1	TREM1	triggering receptor expressed on myeloid cells 1	protein-coding		6.0	41235664	41254457	-	18794	protein_coding	505.964	3.44199	up	1.73606e-06	8.02807e-05
ENSG00000137166	FOXP4	FOXP4	forkhead box P4	protein-coding		6.0	41514164	41570122	+	55959	protein_coding	5284.59	1.09183	up	0.000645031	0.0094555
ENSG00000112559	MDFI	MDFI	MyoD family inhibitor	protein-coding		6.0	41604620	41621984	+	17365	protein_coding	624.931	1.58388	up	0.00477798	0.0414318
ENSG00000096088	PGC	PGC	progastricsin	protein-coding		6.0	41704449	41721847	-	17399	protein_coding	4.53059	5.05694	up	0.0263693	0.133639
ENSG00000214736	TOMM6	TOMM6	translocase of outer mitochondrial membrane 6	protein-coding		6.0	41755400	41757636	+	2237	protein_coding	739.519	3.21291	up	0.000127922	0.00266239
ENSG00000188112	C6orf132	C6orf132	chromosome 6 open reading frame 132	protein-coding		6.0	42068856	42110357	-	41502	protein_coding	5174.32	1.32345	up	1.69386e-05	0.00051852
ENSG00000112619	PRPH2	PRPH2	peripherin 2	protein-coding		6.0	42664340	42690312	-	25973	protein_coding	171.96	-1.90149	down	0.00365236	0.0340285
ENSG00000181524	RPL24P4	RPL24P4	ribosomal protein L24 pseudogene 4	pseudo		6.0	42924083	42924503	-	421	pseudogene	14.6209	1.20777	up	0.0101843	0.0702374
ENSG00000112655	PTK7	PTK7	protein tyrosine kinase 7 (inactive)	protein-coding		6.0	43044006	43129457	+	85452	protein_coding	16061	-1.15872	down	0.000702862	0.0101263
ENSG00000171462	DLK2	DLK2	delta like non-canonical Notch ligand 2	protein-coding		6.0	43418090	43424370	-	6281	protein_coding	99.0679	-2.83151	down	0.0111089	0.0747672
ENSG00000112715	VEGFA	VEGFA	vascular endothelial growth factor A	protein-coding		6.0	43737921	43754224	+	16304	protein_coding	14637.2	1.23223	up	0.0120097	0.0788078
ENSG00000181577	C6orf223	C6orf223	chromosome 6 open reading frame 223	ncRNA		6.0	43968317	43973695	+	5379	protein_coding	257.748	3.00823	up	1.89847e-08	1.70907e-06
ENSG00000137225	CAPN11	CAPN11	calpain 11	protein-coding		6.0	44126548	44152139	+	25592	protein_coding	5.42905	5.31332	up	0.0105486	0.0718973
ENSG00000112759	SLC29A1	SLC29A1	solute carrier family 29 member 1 (Augustine blood group)	protein-coding		6.0	44187242	44201888	+	14647	protein_coding	3579.23	1.07659	up	0.00359838	0.033691
ENSG00000146232	NFKBIE	NFKBIE	NFKB inhibitor epsilon	protein-coding		6.0	44225903	44233500	-	7598	protein_coding	1167.34	1.06074	up	0.00205644	0.0223716
ENSG00000249481	SPATS1	SPATS1	spermatogenesis associated serine rich 1	protein-coding		6.0	44310397	44344904	+	34508	protein_coding	20.8598	-4.67322	down	0.0140469	0.0874965
ENSG00000008196	TFAP2B	TFAP2B	transcription factor AP-2 beta	protein-coding		6.0	50786436	50815326	+	28891	protein_coding	266.924	8.70821	up	9.8583e-09	9.89994e-07
ENSG00000230204	FTH1P5	FTH1P5	ferritin heavy chain 1 pseudogene 5	pseudo		6.0	50880425	50880969	-	545	pseudogene	47.8355	3.16658	up	8.68444e-08	6.41384e-06
ENSG00000096093	EFHC1	EFHC1	EF-hand domain containing 1	protein-coding		6.0	52285106	52387892	+	102787	protein_coding	1979.83	-1.086	down	0.0051566	0.0436899
ENSG00000137270	GCM1	GCM1	glial cells missing transcription factor 1	protein-coding		6.0	52991762	53013627	-	21866	protein_coding	5.69568	5.38741	up	0.00228267	0.0241059
ENSG00000219163	HMGB1P20	HMGB1P20	high mobility group box 1 pseudogene 20	pseudo		6.0	53100419	53101095	-	677	pseudogene	3.14456	3.93039	up	0.0298936	0.145305
ENSG00000001084	GCLC	GCLC	glutamate-cysteine ligase catalytic subunit	protein-coding		6.0	53362139	53481768	-	119630	protein_coding	4947.63	-2.21631	down	1.74546e-09	2.26004e-07
ENSG00000124743	KLHL31	KLHL31	kelch like family member 31	protein-coding		6.0	53512699	53530506	-	17808	protein_coding	401.837	-1.97734	down	0.00140539	0.0169763
ENSG00000168143	FAM83B	FAM83B	family with sequence similarity 83 member B	protein-coding		6.0	54711569	54806820	+	95252	protein_coding	1765.35	1.68352	up	0.0373562	0.168771
ENSG00000112175	BMP5	BMP5	bone morphogenetic protein 5	protein-coding		6.0	55618443	55740362	-	121920	protein_coding	50.4932	5.6449	up	0.00555464	0.0459909
ENSG00000151914	DST	DST	dystonin	protein-coding		6.0	56322785	56819426	-	496642	protein_coding	32937.4	-1.3754	down	0.0159423	0.0951908
ENSG00000151917	BEND6	BEND6	BEN domain containing 6	protein-coding		6.0	56819773	56892140	+	72368	protein_coding	270.524	-1.64812	down	0.0279248	0.138937
ENSG00000168116	KIAA1586	KIAA1586	KIAA1586	protein-coding		6.0	56911347	56920023	+	8677	protein_coding	1243.94	-1.09336	down	0.0114533	0.0763586
ENSG00000198225	FKBP1C	FKBP1C	FKBP prolyl isomerase 1C	pseudo		6.0	63921351	63922929	+	1579	protein_coding	328.681	1.06318	up	0.000919755	0.0124163
ENSG00000218350	LYPLA1P3	LYPLA1P3	LYPLA1 pseudogene 3	pseudo		6.0	71874779	71875473	+	695	pseudogene	53.9159	1.86003	up	4.61652e-06	0.000176916
ENSG00000079841	RIMS1	RIMS1	regulating synaptic membrane exocytosis 1	protein-coding		6.0	72596406	73112845	+	516440	protein_coding	248.531	-3.85275	down	6.73541e-06	0.000243982
ENSG00000235174	RPL39P3	RPL39P3	ribosomal protein L39 pseudogene 3	pseudo		6.0	74082831	74082986	-	156	pseudogene	349.259	1.41621	up	0.00130898	0.0161747
ENSG00000156535	CD109	CD109	CD109 molecule	protein-coding		6.0	74405508	74538040	+	132533	protein_coding	4195.7	-1.4054	down	0.00776066	0.0581245
ENSG00000135338	LCA5	LCA5	lebercilin LCA5	protein-coding		6.0	80194708	80247175	-	52468	protein_coding	1038.54	-1.09624	down	0.013091	0.0833683
ENSG00000118402	ELOVL4	ELOVL4	ELOVL fatty acid elongase 4	protein-coding		6.0	80624529	80657297	-	32769	protein_coding	288.608	-1.76016	down	0.0087094	0.0630825
ENSG00000218582	GAPDHP63	GAPDHP63	glyceraldehyde 3 phosphate dehydrogenase pseudogene 63	pseudo		6.0	80662722	80663728	-	1007	pseudogene	3.00769	1.77022	up	0.0420023	0.181877
ENSG00000146242	TPBG	TPBG	trophoblast glycoprotein	protein-coding		6.0	83072923	83080545	+	7623	protein_coding	4531.92	-1.22331	down	0.00230105	0.0242607
ENSG00000146250	PRSS35	PRSS35	serine protease 35	protein-coding		6.0	84222194	84235423	+	13230	protein_coding	75.899	-1.92905	down	0.0182564	0.104714
ENSG00000065609	SNAP91	SNAP91	synaptosome associated protein 91	protein-coding		6.0	84262599	84419410	-	156812	protein_coding	68.1635	-2.65952	down	0.0442474	0.187542
ENSG00000135324	MRAP2	MRAP2	melanocortin 2 receptor accessory protein 2	protein-coding		6.0	84743475	84800600	+	57126	protein_coding	451.417	-1.38214	down	0.0342936	0.159116
ENSG00000226309	SMARCE1P2	SMARCE1P2	"SWI/SNF related, matrix associated, actin dependent regulator of chromatin, subfamily e, member 1 pseudogene 2"	pseudo		6.0	85139302	85140520	-	1219	pseudogene	4.45673	5.03251	up	0.0412473	0.179921
ENSG00000112837	TBX18	TBX18	T-box 18	protein-coding		6.0	85397069	85474237	-	77169	protein_coding	1385.86	6.0446	up	2.31694e-12	6.91175e-10
ENSG00000220563	PKMP3	PKMP3	pyruvate kinase M1/2 pseudogene 3	pseudo		6.0	86369610	86370324	-	715	pseudogene	35.5127	-1.81553	down	0.000527089	0.00810832
ENSG00000216990	HSPD1P10	HSPD1P10	heat shock protein family D (Hsp60) member 1 pseudogene 10	pseudo		6.0	88008490	88010165	+	1676	pseudogene	7.26397	2.92858	up	0.0052516	0.0442068
ENSG00000025039	RRAGD	RRAGD	Ras related GTP binding D	protein-coding		6.0	90074355	90121989	-	47635	protein_coding	2047.95	2.2148	up	1.59316e-07	1.06542e-05
ENSG00000112238	PRDM13	PRDM13	PR/SET domain 13	protein-coding		6.0	100054606	100063454	+	8849	protein_coding	13.4406	4.27111	up	0.0286737	0.141385
ENSG00000112246	SIM1	SIM1	SIM bHLH transcription factor 1	protein-coding		6.0	100832891	100912805	-	79915	protein_coding	116.258	3.20263	up	0.0113552	0.0758375
ENSG00000187772	LIN28B	LIN28B	lin-28 homolog B	protein-coding		6.0	105404923	105531207	+	126285	protein_coding	286.492	7.57313	up	1.91018e-06	8.6364e-05
ENSG00000057657	PRDM1	PRDM1	PR/SET domain 1	protein-coding		6.0	106534195	106557814	+	23620	protein_coding	4781.24	-1.48923	down	0.00125989	0.0158081
ENSG00000225174	OSTM1-AS1	OSTM1-AS1	OSTM1 antisense RNA 1	ncRNA		6.0	108444719	108480596	+	35878	lincRNA	4.10396	4.91416	up	0.0290513	0.142433
ENSG00000135596	MICAL1	MICAL1	"microtubule associated monooxygenase, calponin and LIM domain containing 1"	protein-coding		6.0	109765265	109787171	-	21907	protein_coding	2216.12	-1.1461	down	0.000740911	0.0105743
ENSG00000155085	AK9	AK9	adenylate kinase 9	protein-coding		6.0	109814059	110012420	-	198362	protein_coding	942.537	-1.09151	down	0.013141	0.0835817
ENSG00000004809	SLC22A16	SLC22A16	solute carrier family 22 member 16	protein-coding		6.0	110745890	110797844	-	51955	protein_coding	216.01	2.63725	up	0.00504757	0.04307
ENSG00000112394	SLC16A10	SLC16A10	solute carrier family 16 member 10	protein-coding		6.0	111408781	111552397	+	143617	protein_coding	919.465	6.46332	up	1.17913e-15	7.97299e-13
ENSG00000009413	REV3L	REV3L	"REV3 like, DNA directed polymerase zeta catalytic subunit"	protein-coding		6.0	111620234	111804918	-	184685	protein_coding	14448.6	-1.61707	down	1.40745e-09	1.87013e-07
ENSG00000229276	REV3L-IT1	REV3L-IT1	REV3L intronic transcript 1	ncRNA		6.0	111681844	111682810	-	967	sense_intronic	32.3302	-1.37651	down	0.00035669	0.00599634
ENSG00000112769	LAMA4	LAMA4	laminin subunit alpha 4	protein-coding		6.0	112429963	112576141	-	146179	protein_coding	9210.33	-1.25015	down	0.0320906	0.152428
ENSG00000111816	FRK	FRK	fyn related Src family tyrosine kinase	protein-coding		6.0	116252312	116381921	-	129610	protein_coding	7100.09	1.77106	up	1.27411e-05	0.000415527
ENSG00000186743	TPI1P3	TPI1P3	triosephosphate isomerase 1 pseudogene 3	pseudo		6.0	116359919	116360658	+	740	pseudogene	9.94184	1.46929	up	0.00511697	0.0434428
ENSG00000123500	COL10A1	COL10A1	collagen type X alpha 1 chain	protein-coding		6.0	116440086	116479910	-	39825	protein_coding	571.12	6.5285	up	4.09028e-11	8.82688e-09
ENSG00000217241	CBX3P9	CBX3P9	chromobox 3 pseudogene 9	pseudo		6.0	116774177	116774728	-	552	pseudogene	29.0514	1.0528	up	0.0197832	0.110598
ENSG00000111834	RSPH4A	RSPH4A	radial spoke head component 4A	protein-coding		6.0	116937642	116954148	+	16507	protein_coding	770.372	-1.76784	down	0.0446222	0.188438
ENSG00000183807	FAM162B	FAM162B	family with sequence similarity 162 member B	protein-coding		6.0	117073363	117086886	-	13524	protein_coding	121.466	-3.63148	down	3.68681e-08	3.08193e-06
ENSG00000173612	GPRC6A	GPRC6A	G protein-coupled receptor class C group 6 member A	protein-coding		6.0	117113248	117150200	-	36953	protein_coding	1.50566	-4.71774	down	0.0345651
ENSG00000198523	PLN	PLN	phospholamban	protein-coding		6.0	118869461	118881893	+	12433	protein_coding	310.802	2.83317	up	0.00112801	0.0145068
ENSG00000152661	GJA1	GJA1	gap junction protein alpha 1	protein-coding		6.0	121756838	121770873	+	14036	protein_coding	21972.4	-1.42408	down	0.028969	0.142202
ENSG00000164434	FABP7	FABP7	fatty acid binding protein 7	protein-coding		6.0	123100620	123105219	+	4600	protein_coding	13.6801	6.64886	up	0.00776185	0.0581245
ENSG00000111912	NCOA7	NCOA7	nuclear receptor coactivator 7	protein-coding		6.0	126102307	126252266	+	149960	protein_coding	5807.3	1.76916	up	0.00272158	0.0273759
ENSG00000222445	RN7SKP56	RN7SKP56	RN7SK pseudogene 56	pseudo		6.0	126196314	126196644	+	331	misc_RNA	16.3356	1.77145	up	0.0116471	0.0773123
ENSG00000213131	YWHAZP4	YWHAZP4	tyrosine 3-monooxygenase/tryptophan 5-monooxygenase activation protein zeta pseudogene 4	pseudo		6.0	127676901	127677934	+	1034	pseudogene	28.0536	-1.09766	down	0.0142517	0.0884282
ENSG00000220744	RPL5P18	RPL5P18	ribosomal protein L5 pseudogene 18	pseudo		6.0	127683658	127684548	+	891	pseudogene	37.7929	-1.85366	down	0.00588617	0.0479016
ENSG00000189367	KIAA0408	KIAA0408	KIAA0408	protein-coding		6.0	127761488	127780536	-	19049	protein_coding	58.8845	-2.17941	down	0.0475179	0.195812
ENSG00000196569	LAMA2	LAMA2	laminin subunit alpha 2	protein-coding		6.0	129204342	129837714	+	633373	protein_coding	4944.61	-2.14712	down	0.00200058	0.0219294
ENSG00000164483	SAMD3	SAMD3	sterile alpha motif domain containing 3	protein-coding		6.0	130465460	130686570	-	221111	protein_coding	256.705	-1.6363	down	0.0202067	0.112291
ENSG00000164484	TMEM200A	TMEM200A	transmembrane protein 200A	protein-coding		6.0	130686879	130764208	+	77330	protein_coding	2577.06	-2.42411	down	8.68274e-05	0.00195829
ENSG00000079819	EPB41L2	EPB41L2	erythrocyte membrane protein band 4.1 like 2	protein-coding		6.0	131160487	131384462	-	223976	protein_coding	9742.49	-1.25211	down	0.000114483	0.00243601
ENSG00000180658	OR2A4	OR2A4	olfactory receptor family 2 subfamily A member 4	protein-coding		6.0	132021520	132022635	-	1116	protein_coding	166.405	1.44079	up	0.00381225	0.035045
ENSG00000236761	CTAGE9	CTAGE9	CTAGE family member 9	protein-coding		6.0	132029581	132032206	-	2626	protein_coding	200.033	1.46881	up	0.00130498	0.0161348
ENSG00000093134	VNN3	VNN3	vanin 3	protein-coding		6.0	133043926	133055904	-	11979	protein_coding	147.513	2.59752	up	0.0206561	0.113925
ENSG00000112303	VNN2	VNN2	vanin 2	protein-coding		6.0	133065009	133084598	-	19590	protein_coding	429.973	2.54006	up	0.00248377	0.0256538
ENSG00000112319	EYA4	EYA4	EYA transcriptional coactivator and phosphatase 4	protein-coding		6.0	133561736	133853258	+	291523	protein_coding	203.34	4.39495	up	0.00265721	0.0269512
ENSG00000146411	SLC2A12	SLC2A12	solute carrier family 2 member 12	protein-coding		6.0	134309835	134373774	-	63940	protein_coding	1608.86	2.30452	up	0.00406783	0.0368491
ENSG00000216753	HMGA1P7	HMGA1P7	high mobility group AT-hook 1 pseudogene 7	pseudo		6.0	134436373	134436874	-	502	pseudogene	1.17284	-4.68308	down	0.0304155
ENSG00000231028	LINC00271	LINC00271	long intergenic non-protein coding RNA 271	ncRNA		6.0	135818489	136037193	+	218705	lincRNA	134.272	-1.16968	down	0.0451631	0.189652
ENSG00000146410	MTFR2	MTFR2	mitochondrial fission regulator 2	protein-coding		6.0	136552162	136571473	-	19312	protein_coding	221.986	1.03962	up	0.0171205	0.100066
ENSG00000135525	MAP7	MAP7	microtubule associated protein 7	protein-coding		6.0	136663875	136871957	-	208083	protein_coding	5966.85	1.10021	up	0.000122554	0.0025647
ENSG00000218424	NDUFS5P1	NDUFS5P1	NADH:ubiquinone oxidoreductase subunit S5 pseudogene 1	pseudo		6.0	136797000	136797288	-	289	pseudogene	16.035	1.39041	up	0.0408138	0.178743
ENSG00000177468	OLIG3	OLIG3	oligodendrocyte transcription factor 3	protein-coding		6.0	137813336	137815531	-	2196	protein_coding	15.7727	3.63901	up	0.00995628	0.0691498
ENSG00000213108	BTF3L4P3	BTF3L4P3	basic transcription factor 3 like 4 pseudogene 3	pseudo		6.0	137865034	137865509	-	476	pseudogene	11.7503	2.07804	up	0.00146227	0.0173962
ENSG00000146386	ABRACL	ABRACL	ABRA C-terminal like	protein-coding		6.0	139349819	139364439	+	14621	protein_coding	2865.2	1.03391	up	0.0123464	0.0802127
ENSG00000118491	ZC2HC1B	ZC2HC1B	zinc finger C2HC-type containing 1B	protein-coding		6.0	144185573	144259483	+	73911	protein_coding	6.98558	-2.5477	down	0.0113501	0.0758203
ENSG00000135604	STX11	STX11	syntaxin 11	protein-coding		6.0	144471663	144509507	+	37845	protein_coding	378.814	2.12365	up	0.00143771	0.0172028
ENSG00000111962	UST	UST	uronyl 2-sulfotransferase	protein-coding		6.0	149068464	149398126	+	329663	protein_coding	763.86	-2.43043	down	0.000255047	0.00458614
ENSG00000131015	ULBP2	ULBP2	UL16 binding protein 2	protein-coding		6.0	150263136	150270371	+	7236	protein_coding	193.754	2.81138	up	0.000235303	0.00430277
ENSG00000111981	ULBP1	ULBP1	UL16 binding protein 1	protein-coding		6.0	150285143	150294846	+	9704	protein_coding	184.853	2.10394	up	0.00942932	0.0665858
ENSG00000218358	RAET1K	RAET1K	retinoic acid early transcript 1K pseudogene	pseudo		6.0	150319155	150326293	-	7139	pseudogene	39.0126	1.80311	up	0.0153622	0.0927079
ENSG00000155918	RAET1L	RAET1L	retinoic acid early transcript 1L	protein-coding		6.0	150339470	150346668	-	7199	protein_coding	119.749	9.77895	up	2.14727e-14	1.02333e-11
ENSG00000131019	ULBP3	ULBP3	UL16 binding protein 3	protein-coding		6.0	150384286	150390231	-	5946	protein_coding	387.423	1.17679	up	0.00346004	0.0327166
ENSG00000198729	PPP1R14C	PPP1R14C	protein phosphatase 1 regulatory inhibitor subunit 14C	protein-coding		6.0	150464212	150571493	+	107282	protein_coding	974.994	2.52827	up	0.000200043	0.00380413
ENSG00000009765	IYD	IYD	iodotyrosine deiodinase	protein-coding		6.0	150690028	150727105	+	37078	protein_coding	115.864	2.33477	up	0.0298004	0.145052
ENSG00000120254	MTHFD1L	MTHFD1L	methylenetetrahydrofolate dehydrogenase (NADP+ dependent) 1 like	protein-coding		6.0	151186685	151423023	+	236339	protein_coding	3827.47	1.02381	up	0.0016288	0.0187519
ENSG00000202119	RNU6-302P	RNU6-302P	"RNA, U6 small nuclear 302, pseudogene"	pseudo		6.0	151260358	151260464	+	107	snRNA	10.5593	1.42107	up	0.0360946	0.164931
ENSG00000120262	CCDC170	CCDC170	coiled-coil domain containing 170	protein-coding		6.0	151815165	151942328	+	127164	protein_coding	2344.52	-2.11228	down	0.00441535	0.0390894
ENSG00000207422	RNU6-813P	RNU6-813P	"RNA, U6 small nuclear 813, pseudogene"	pseudo		6.0	151936908	151937014	-	107	snRNA	1.29026	-5.17178	down	0.00832547
ENSG00000131018	SYNE1	SYNE1	spectrin repeat containing nuclear envelope protein 1	protein-coding		6.0	152442819	152958936	-	516118	protein_coding	7594.86	-1.75473	down	3.64037e-05	0.000969958
ENSG00000120279	MYCT1	MYCT1	MYC target 1	protein-coding		6.0	153019030	153045702	+	26673	protein_coding	360.96	-1.16326	down	0.0168292	0.0988242
ENSG00000164691	TAGAP	TAGAP	T cell activation RhoGTPase activating protein	protein-coding		6.0	159455500	159466184	-	10685	protein_coding	1154.61	1.67984	up	0.0104517	0.0714819
ENSG00000112096	SOD2	SOD2	superoxide dismutase 2	protein-coding		6.0	160090089	160183561	-	93473	protein_coding	18740.7	2.85118	up	2.81954e-05	0.00078565
ENSG00000220305	HNRNPH1P1	HNRNPH1P1	heterogeneous nuclear ribonucleoprotein H1 pseudogene 1	pseudo		6.0	160133833	160135017	-	1185	pseudogene	97.1579	-1.18745	down	0.0117913	0.077937
ENSG00000207392	SNORA20	SNORA20	"small nucleolar RNA, H/ACA box 20"	snoRNA		6.0	160201282	160201413	-	132	snoRNA	41.2102	1.67745	up	0.00241957	0.0251337
ENSG00000146477	SLC22A3	SLC22A3	solute carrier family 22 member 3	protein-coding		6.0	160769300	160876014	+	106715	protein_coding	170.156	-1.5507	down	0.0309241	0.14876
ENSG00000122194	PLG	PLG	plasminogen	protein-coding		6.0	161123270	161174347	+	51078	protein_coding	17.8842	-3.25465	down	0.00314538	0.0304674
ENSG00000270419	CAHM	CAHM	colon adenocarcinoma hypermethylated	ncRNA		6.0	163834097	163834992	-	896	lincRNA	37.3085	-1.16802	down	0.0348601	0.160879
ENSG00000199523	RNA5SP226	RNA5SP226	"RNA, 5S ribosomal pseudogene 226"	pseudo		6.0	165823051	165823165	+	115	rRNA	6.47313	2.52537	up	0.0102803	0.0707709
ENSG00000256391	SDIM1	SDIM1	stress responsive DNAJB4 interacting membrane protein 1	protein-coding		6.0	166307330	166309725	-	2396	protein_coding	16.3732	-2.17342	down	0.0457646	0.191123
ENSG00000112494	UNC93A	UNC93A	unc-93 homolog A	protein-coding		6.0	167684657	167729507	+	44851	protein_coding	81.7735	3.42956	up	0.0147359	0.0904846
ENSG00000198719	DLL1	DLL1	delta like canonical Notch ligand 1	protein-coding		6.0	170591294	170599561	-	8268	protein_coding	622.387	-1.48353	down	4.85669e-05	0.00123112
ENSG00000197461	PDGFA	PDGFA	platelet derived growth factor subunit A	protein-coding		7.0	536895	559933	-	23039	protein_coding	1973.49	2.06836	up	0.000342721	0.00579995
ENSG00000105963	ADAP1	ADAP1	ArfGAP with dual PH domains 1	protein-coding		7.0	937540	995043	-	57504	protein_coding	718.929	1.73164	up	9.44073e-05	0.00208766
ENSG00000073067	CYP2W1	CYP2W1	cytochrome P450 family 2 subfamily W member 1	protein-coding		7.0	1022835	1029276	+	6442	protein_coding	18.1824	21.58	up	1.22425e-17	1.20166e-14
ENSG00000164850	GPER1	GPER1	G protein-coupled estrogen receptor 1	protein-coding		7.0	1121844	1133451	+	11608	protein_coding	233.407	-2.12017	down	1.59482e-05	0.000496189
ENSG00000225968	ELFN1	ELFN1	extracellular leucine rich repeat and fibronectin type III domain containing 1	protein-coding		7.0	1727755	1787590	+	59836	protein_coding	600.011	-3.33241	down	2.07772e-08	1.84856e-06
ENSG00000106003	LFNG	LFNG	LFNG O-fucosylpeptide 3-beta-N-acetylglucosaminyltransferase	protein-coding		7.0	2552163	2568811	+	16649	protein_coding	1183.31	-1.17854	down	0.0124736	0.0807031
ENSG00000174945	AMZ1	AMZ1	archaelysin family metallopeptidase 1	protein-coding		7.0	2719156	2815134	+	95979	protein_coding	70.7895	-1.32685	down	0.0327883	0.154583
ENSG00000146555	SDK1	SDK1	sidekick cell adhesion molecule 1	protein-coding		7.0	3341080	4308632	+	967553	protein_coding	10320.4	-2.34343	down	5.97776e-05	0.0014645
ENSG00000157927	RADIL	RADIL	Rap associating with DIL domain	protein-coding		7.0	4836686	4923350	-	86665	protein_coding	195.759	-1.62322	down	0.0234354	0.12393
ENSG00000218823	PAPOLB	PAPOLB	poly(A) polymerase beta	protein-coding		7.0	4897364	4901625	-	4262	protein_coding	31.2243	-2.4031	down	0.000226991	0.00419107
ENSG00000146587	RBAK	RBAK	RB associated KRAB zinc finger	protein-coding		7.0	5085452	5109119	+	23668	protein_coding	1583.11	-1.06222	down	0.0113081	0.0756723
ENSG00000215045	GRID2IP	GRID2IP	Grid2 interacting protein	protein-coding		7.0	6537093	6591067	-	53975	protein_coding	77.4471	1.83656	up	0.0348658	0.160879
ENSG00000169402	RSPH10B2	RSPH10B2	radial spoke head 10 homolog B2	protein-coding		7.0	6793740	6838996	+	45257	protein_coding	211.916	-1.67911	down	0.0405008	0.177932
ENSG00000273252	OR7E39P	OR7E39P	olfactory receptor family 7 subfamily E member 39 pseudogene	pseudo		7.0	6875051	6875425	-	375	pseudogene	3.00669	3.25335	up	0.0266946	0.13486
ENSG00000229091	HSPA8P8	HSPA8P8	heat shock protein family A (Hsp70) member 8 pseudogene 8	pseudo		7.0	10490938	10492153	+	1216	pseudogene	1.87272	2.15978	up	0.0454338
ENSG00000136267	DGKB	DGKB	diacylglycerol kinase beta	protein-coding		7.0	14184674	15014402	-	829729	protein_coding	21.5428	-2.62431	down	0.0270008	0.135899
ENSG00000171243	SOSTDC1	SOSTDC1	sclerostin domain containing 1	protein-coding		7.0	16501106	16570205	-	69100	protein_coding	382.661	2.8313	up	0.00849312	0.0618694
ENSG00000106546	AHR	AHR	aryl hydrocarbon receptor	protein-coding		7.0	17338246	17385776	+	47531	protein_coding	15194.4	1.29338	up	0.0101118	0.0698961
ENSG00000048052	HDAC9	HDAC9	histone deacetylase 9	protein-coding		7.0	18126572	19042039	+	915468	protein_coding	2342.13	1.96857	up	4.23513e-06	0.000166279
ENSG00000173452	TMEM196	TMEM196	transmembrane protein 196	protein-coding		7.0	19758933	19813221	-	54289	protein_coding	48.7569	-7.08369	down	1.96284e-06	8.82204e-05
ENSG00000213860	RPL21P75	RPL21P75	ribosomal protein L21 pseudogene 75	pseudo		7.0	20042346	20042909	+	564	pseudogene	649.043	1.05807	up	0.00141246	0.0170482
ENSG00000228598	MACC1-AS1	MACC1-AS1	MACC1 antisense RNA 1	ncRNA		7.0	20181539	20193154	+	11616	antisense	3.5937	-6.64948	down	0.00356017	0.0334761
ENSG00000004846	ABCB5	ABCB5	ATP binding cassette subfamily B member 5	protein-coding		7.0	20654830	20816658	+	161829	protein_coding	9.32863	-2.75669	down	0.0337932	0.157588
ENSG00000164651	SP8	SP8	Sp8 transcription factor	protein-coding		7.0	20823906	20826505	-	2600	protein_coding	242.587	25.4241	up	2.17023e-32	1.65089e-28
ENSG00000219451	RPL23P8	RPL23P8	ribosomal protein L23 pseudogene 8	pseudo		7.0	20866945	20867372	+	428	pseudogene	4.98229	2.55526	up	0.011228	0.0753645
ENSG00000136237	RAPGEF5	RAPGEF5	Rap guanine nucleotide exchange factor 5	protein-coding		7.0	22157856	22396763	-	238908	protein_coding	3023.98	1.28366	up	0.0203601	0.112948
ENSG00000122591	FAM126A	FAM126A	family with sequence similarity 126 member A	protein-coding		7.0	22980878	23053749	-	72872	protein_coding	1575.15	-1.08651	down	0.000818951	0.0113578
ENSG00000136235	GPNMB	GPNMB	glycoprotein nmb	protein-coding		7.0	23275586	23314727	+	39142	protein_coding	12054.1	1.32623	up	0.000494371	0.00770237
ENSG00000136231	IGF2BP3	IGF2BP3	insulin like growth factor 2 mRNA binding protein 3	protein-coding		7.0	23349828	23510086	-	160259	protein_coding	2216.13	5.09918	up	6.68447e-11	1.32938e-08
ENSG00000234800	PCMTD1P3	PCMTD1P3	protein-L-isoaspartate (D-aspartate) O-methyltransferase domain containing 1 pseudogene 3	pseudo		7.0	23760930	23761401	-	472	pseudogene	8.36013	5.93953	up	0.00326117	0.0312341
ENSG00000050344	NFE2L3	NFE2L3	"nuclear factor, erythroid 2 like 3"	protein-coding		7.0	26191860	26226745	+	34886	protein_coding	2765.65	2.38595	up	3.40886e-06	0.000138669
ENSG00000086300	SNX10	SNX10	sorting nexin 10	protein-coding		7.0	26331541	26413949	+	82409	protein_coding	1268.05	2.47903	up	0.000368905	0.00616761
ENSG00000005020	SKAP2	SKAP2	src kinase associated phosphoprotein 2	protein-coding		7.0	26706681	27034858	-	328178	protein_coding	3007.48	1.67466	up	0.0124831	0.080721
ENSG00000105991	HOXA1	HOXA1	homeobox A1	protein-coding		7.0	27132612	27135615	-	3004	protein_coding	139.661	3.15597	up	0.00121027	0.0152869
ENSG00000233429	HOTAIRM1	HOTAIRM1	"HOXA transcript antisense RNA, myeloid-specific 1"	ncRNA		7.0	27135266	27139884	+	4619	antisense	243.758	2.39697	up	0.00283688	0.0281633
ENSG00000253552	HOXA-AS2	HOXA-AS2	HOXA cluster antisense RNA 2	ncRNA		7.0	27147396	27173921	+	26526	antisense	148.793	3.44912	up	2.96605e-05	0.000818232
ENSG00000254369	HOXA-AS3	HOXA-AS3	HOXA cluster antisense RNA 3	ncRNA		7.0	27169596	27195542	+	25947	antisense	98.9395	3.06092	up	0.0111572	0.0750357
ENSG00000122592	HOXA7	HOXA7	homeobox A7	protein-coding		7.0	27193335	27197555	-	4221	protein_coding	555.895	1.97537	up	0.012131	0.0792959
ENSG00000253187	HOXA10-AS	HOXA10-AS	HOXA10 antisense RNA	ncRNA		7.0	27208238	27211534	+	3297	antisense	431.508	2.45853	up	0.000118007	0.00248837
ENSG00000207584	MIR196B	MIR196B	microRNA 196b	ncRNA		7.0	27209099	27209183	-	85	miRNA	1.61505	-2.35184	down	0.0273975
ENSG00000005073	HOXA11	HOXA11	homeobox A11	protein-coding		7.0	27221129	27224842	-	3714	protein_coding	3289.27	-2.88725	down	2.08865e-06	9.27789e-05
ENSG00000153814	JAZF1	JAZF1	JAZF zinc finger 1	protein-coding		7.0	27870192	28220362	-	350171	protein_coding	2217.46	-2.33156	down	4.02926e-09	4.55771e-07
ENSG00000206623	RNU6-979P	RNU6-979P	"RNA, U6 small nuclear 979, pseudogene"	pseudo		7.0	28157732	28157838	-	107	snRNA	10.4926	-1.90281	down	0.00625382	0.0499059
ENSG00000176734	TRIL	TRIL	TLR4 interactor with leucine rich repeats	protein-coding		7.0	28992974	28997934	-	4961	processed_transcript	1188.09	1.65429	up	0.00320536	0.0308452
ENSG00000106066	CPVL	CPVL	carboxypeptidase vitellogenic like	protein-coding		7.0	29034847	29235067	-	200221	protein_coding	1920.39	1.44482	up	0.0109765	0.074122
ENSG00000176532	PRR15	PRR15	proline rich 15	protein-coding		7.0	29603427	29606911	+	3485	protein_coding	4273.66	-1.39514	down	0.00612997	0.0492148
ENSG00000241644	INMT	INMT	indolethylamine N-methyltransferase	protein-coding		7.0	30737601	30797218	+	59618	protein_coding	126.145	1.92576	up	6.3527e-05	0.00154147
ENSG00000250424	AQP1	AQP1	aquaporin 1 (Colton blood group)	protein-coding		7.0	30893010	30963427	+	70418	protein_coding	11.3602	6.38102	up	0.00645556	0.0510871
ENSG00000078549	ADCYAP1R1	ADCYAP1R1	ADCYAP receptor type I	protein-coding		7.0	31092076	31151089	+	59014	protein_coding	2141.19	-3.29715	down	0.0054754	0.0455331
ENSG00000226421	SLC25A5P5	SLC25A5P5	solute carrier family 25 member 5 pseudogene 5	pseudo		7.0	32511125	32512021	+	897	pseudogene	10.4842	4.02501	up	0.00377902	0.0348186
ENSG00000251999	SNORA31	SNORA31	"small nucleolar RNA, H/ACA box 31"	snoRNA		7.0	32831426	32831558	+	133	snoRNA	5.93576	-2.37483	down	0.00145322	0.0173385
ENSG00000197085	NPSR1-AS1	NPSR1-AS1	NPSR1 antisense RNA 1	ncRNA		7.0	34386124	34911194	-	525071	processed_transcript	9.6535	-2.8592	down	0.0288387	0.14183
ENSG00000173852	DPY19L1	DPY19L1	dpy-19 like C-mannosyltransferase 1	protein-coding		7.0	34968488	35077883	-	109396	protein_coding	4671.42	-1.61192	down	1.38487e-08	1.30866e-06
ENSG00000164532	TBX20	TBX20	T-box 20	protein-coding		7.0	35242042	35293758	-	51717	protein_coding	151.132	5.46123	up	6.76169e-05	0.00161368
ENSG00000187037	GPR141	GPR141	G protein-coupled receptor 141	protein-coding		7.0	37723399	37873390	+	149992	protein_coding	87.0827	2.83786	up	4.53051e-05	0.00116643
ENSG00000086288	NME8	NME8	NME/NM23 family member 8	protein-coding		7.0	37888199	37940003	+	51805	protein_coding	19.0337	2.02012	up	0.00545165	0.0453852
ENSG00000106483	SFRP4	SFRP4	secreted frizzled related protein 4	protein-coding		7.0	37945543	38065297	-	119755	protein_coding	66597.6	-6.53225	down	2.48784e-15	1.48431e-12
ENSG00000078053	AMPH	AMPH	amphiphysin	protein-coding		7.0	38423305	38671167	-	247863	protein_coding	217.14	-2.77891	down	1.97809e-06	8.87748e-05
ENSG00000106536	POU6F2	POU6F2	POU class 6 homeobox 2	protein-coding		7.0	39017598	39532694	+	515097	protein_coding	17.9575	7.04258	up	0.00239876	0.0249963
ENSG00000122641	INHBA	INHBA	inhibin subunit beta A	protein-coding		7.0	41724712	41742706	-	17995	protein_coding	3478.19	2.24144	up	0.00132845	0.0163586
ENSG00000256646	PSMA2	PSMA2	proteasome subunit alpha 2	protein-coding		7.0	42948872	42971773	-	22902	protein_coding	11.7077	6.42454	up	0.00644674	0.0510653
ENSG00000002746	HECW1	HECW1	"HECT, C2 and WW domain containing E3 ubiquitin protein ligase 1"	protein-coding		7.0	43152198	43605600	+	453403	protein_coding	365.255	-1.63367	down	0.001392	0.0168412
ENSG00000235314	LINC00957	LINC00957	long intergenic non-protein coding RNA 957	ncRNA		7.0	44078770	44081905	+	3136	lincRNA	105.751	1.25756	up	0.00288922	0.0285896
ENSG00000164708	PGAM2	PGAM2	phosphoglycerate mutase 2	protein-coding		7.0	44102326	44105186	-	2861	protein_coding	114.828	3.59325	up	0.000609676	0.00910266
ENSG00000106633	GCK	GCK	glucokinase	protein-coding		7.0	44183872	44237769	-	53898	protein_coding	15.9032	-2.55157	down	0.0114366	0.076281
ENSG00000058404	CAMK2B	CAMK2B	calcium/calmodulin dependent protein kinase II beta	protein-coding		7.0	44256749	44374176	-	117428	protein_coding	195.986	2.93676	up	0.00966718	0.067668
ENSG00000136286	MYO1G	MYO1G	myosin IG	protein-coding		7.0	45002261	45018697	-	16437	protein_coding	649.075	1.33919	up	0.00787727	0.058672
ENSG00000122679	RAMP3	RAMP3	receptor activity modifying protein 3	protein-coding		7.0	45197390	45225901	+	28512	protein_coding	238.352	1.0662	up	0.0401532	0.176914
ENSG00000164744	SUN3	SUN3	Sad1 and UNC84 domain containing 3	protein-coding		7.0	48026745	48068716	-	41972	protein_coding	4.98721	5.19429	up	0.0228827	0.121854
ENSG00000183696	UPP1	UPP1	uridine phosphorylase 1	protein-coding		7.0	48128225	48148330	+	20106	protein_coding	910.082	1.27322	up	0.0097317	0.0680102
ENSG00000188730	VWC2	VWC2	von Willebrand factor C domain containing 2	protein-coding		7.0	49813257	49961546	+	148290	protein_coding	638.915	-7.93422	down	5.30625e-08	4.18286e-06
ENSG00000185811	IKZF1	IKZF1	IKAROS family zinc finger 1	protein-coding		7.0	50343720	50472799	+	129080	protein_coding	1417.95	1.36955	up	0.0106664	0.0724942
ENSG00000132437	DDC	DDC	dopa decarboxylase	protein-coding		7.0	50526134	50633154	-	107021	protein_coding	21.6772	5.27725	up	0.000974611	0.0129443
ENSG00000227344	HAUS6P1	HAUS6P1	HAUS augmin like complex subunit 6 pseudogene 1	pseudo		7.0	53255081	53256631	+	1551	pseudogene	33.6779	1.13689	up	0.0175481	0.10188
ENSG00000146648	EGFR	EGFR	epidermal growth factor receptor	protein-coding		7.0	55086714	55324313	+	237600	protein_coding	14668.2	-1.25932	down	0.00067512	0.00979617
ENSG00000206603	SNORA22	SNORA22	"small nucleolar RNA, H/ACA box 22"	snoRNA		7.0	56123058	56123195	+	138	snoRNA	14.1495	1.21619	up	0.0210547	0.115392
ENSG00000197123	ZNF679	ZNF679	zinc finger protein 679	protein-coding		7.0	63688852	63727309	+	38458	protein_coding	7.72098	5.82382	up	0.0399598	0.176422
ENSG00000232727	YWHAEP1	YWHAEP1	tyrosine 3-monooxygenase/tryptophan 5-monooxygenase activation protein epsilon pseudogene 1	pseudo		7.0	63894208	63894970	+	763	pseudogene	8.85527	2.45418	up	0.00101104	0.0133235
ENSG00000207344	SNORA22	SNORA22	"small nucleolar RNA, H/ACA box 22"	snoRNA		7.0	64526377	64526510	+	134	snoRNA	81.6658	1.72936	up	0.000838456	0.0115494
ENSG00000169919	GUSB	GUSB	glucuronidase beta	protein-coding		7.0	65425671	65447301	-	21631	protein_coding	4910.96	-1.15502	down	0.00298093	0.0291984
ENSG00000169902	TPST1	TPST1	tyrosylprotein sulfotransferase 1	protein-coding		7.0	65670186	65885530	+	215345	protein_coding	1946.94	-1.47139	down	8.85379e-08	6.50732e-06
ENSG00000225573	RPL35P5	RPL35P5	ribosomal protein L35 pseudogene 5	pseudo		7.0	66071725	66072094	-	370	pseudogene	9.40303	1.35968	up	0.0125583	0.0810444
ENSG00000266569	RN7SL377P	RN7SL377P	"RNA, 7SL, cytoplasmic 377, pseudogene"	pseudo		7.0	72293477	72293750	-	274	misc_RNA	1.58748	3.55318	up	0.0408648
ENSG00000182487	NCF1B	NCF1B	neutrophil cytosolic factor 1B pseudogene	pseudo		7.0	72634611	72649979	+	15369	pseudogene	208.346	1.77904	up	0.00369594	0.0342971
ENSG00000188763	FZD9	FZD9	frizzled class receptor 9	protein-coding		7.0	72848109	72850450	+	2342	protein_coding	64.5062	1.80628	up	0.0111179	0.0748107
ENSG00000009950	MLXIPL	MLXIPL	MLX interacting protein like	protein-coding		7.0	73007524	73038873	-	31350	protein_coding	316.207	2.96903	up	3.70058e-06	0.000148943
ENSG00000189143	CLDN4	CLDN4	claudin 4	protein-coding		7.0	73213872	73247014	+	33143	protein_coding	6880.92	3.39419	up	4.98101e-06	0.000187809
ENSG00000086730	LAT2	LAT2	linker for activation of T cells family member 2	protein-coding		7.0	73613982	73644161	+	30180	protein_coding	399.307	1.02717	up	0.00554458	0.0459529
ENSG00000158517	NCF1	NCF1	neutrophil cytosolic factor 1	protein-coding		7.0	74188309	74203659	+	15351	protein_coding	301.594	1.95013	up	0.00124398	0.0156348
ENSG00000196275	GTF2IRD2	GTF2IRD2	GTF2I repeat domain containing 2	protein-coding		7.0	74210483	74267847	-	57365	protein_coding	1403.49	-1.00155	down	0.00199026	0.0218548
ENSG00000174428	GTF2IRD2B	GTF2IRD2B	GTF2I repeat domain containing 2B	protein-coding		7.0	74508364	74565623	+	57260	protein_coding	1628.08	-1.08031	down	0.000341854	0.0057885
ENSG00000165178	NCF1C	NCF1C	neutrophil cytosolic factor 1C pseudogene	pseudo		7.0	74572445	74587848	-	15404	pseudogene	433.642	2.40798	up	0.000101417	0.00221055
ENSG00000188372	ZP3	ZP3	zona pellucida glycoprotein 3	protein-coding		7.0	76026835	76071388	+	44554	protein_coding	224.701	1.32724	up	0.0117885	0.077937
ENSG00000187391	MAGI2	MAGI2	"membrane associated guanylate kinase, WW and PDZ domain containing 2"	protein-coding		7.0	77646393	79082890	-	1436498	protein_coding	461.791	-1.671	down	3.86433e-06	0.00015431
ENSG00000234456	MAGI2-AS3	MAGI2-AS3	MAGI2 antisense RNA 3	ncRNA		7.0	79082198	79100524	+	18327	processed_transcript	1099.26	-2.92832	down	1.721e-05	0.000525241
ENSG00000019991	HGF	HGF	hepatocyte growth factor	protein-coding		7.0	81328322	81399754	-	71433	protein_coding	836.561	-2.63189	down	6.35884e-05	0.00154173
ENSG00000153956	CACNA2D1	CACNA2D1	calcium voltage-gated channel auxiliary subunit alpha2delta 1	protein-coding		7.0	81575760	82073114	-	497355	protein_coding	1138.25	-1.89456	down	0.0118766	0.0782548
ENSG00000105784	RUNDC3B	RUNDC3B	RUN domain containing 3B	protein-coding		7.0	87256864	87461611	+	204748	protein_coding	132.869	-1.13711	down	0.0465602	0.193392
ENSG00000008277	ADAM22	ADAM22	ADAM metallopeptidase domain 22	protein-coding		7.0	87563458	87832204	+	268747	protein_coding	1064	-1.25728	down	0.00312621	0.0303523
ENSG00000164647	STEAP1	STEAP1	STEAP family member 1	protein-coding		7.0	89783689	89794143	+	10455	protein_coding	950.509	2.23778	up	0.000210813	0.00397929
ENSG00000058091	CDK14	CDK14	cyclin dependent kinase 14	protein-coding		7.0	90095738	90839905	+	744168	protein_coding	2192.07	-1.08762	down	0.022708	0.121344
ENSG00000240720	LRRD1	LRRD1	leucine rich repeats and death domain containing 1	protein-coding		7.0	91741473	91808845	-	67373	protein_coding	33.9848	-1.41347	down	0.0163236	0.0968024
ENSG00000127928	GNGT1	GNGT1	G protein subunit gamma transducin 1	protein-coding		7.0	93220885	93540577	+	319693	protein_coding	37.9755	2.74295	up	0.000659601	0.00962144
ENSG00000265423	MIR4652	MIR4652	microRNA 4652	ncRNA		7.0	93346240	93346317	+	78	miRNA	7.05755	3.11448	up	0.00276035	0.0276199
ENSG00000213483	NDUFAF4P2	NDUFAF4P2	NADH:ubiquinone oxidoreductase complex assembly factor 4 pseudogene 2	pseudo		7.0	93474101	93474643	+	543	pseudogene	9.26544	2.7987	up	0.0108809	0.0736072
ENSG00000127920	GNG11	GNG11	G protein subunit gamma 11	protein-coding		7.0	93551011	93557922	+	6912	protein_coding	1655.97	-1.40233	down	0.00750437	0.0568018
ENSG00000164692	COL1A2	COL1A2	collagen type I alpha 2 chain	protein-coding		7.0	94023873	94060544	+	36672	protein_coding	124054	-2.31495	down	3.21678e-06	0.000132271
ENSG00000242265	PEG10	PEG10	paternally expressed 10	protein-coding		7.0	94285637	94299007	+	13371	protein_coding	7319.38	2.82947	up	0.000237849	0.00433888
ENSG00000232385	RPS3AP25	RPS3AP25	ribosomal protein S3a pseudogene 25	pseudo		7.0	94324339	94325131	-	793	pseudogene	24.9937	1.71633	up	0.000293869	0.00512167
ENSG00000105852	PON3	PON3	paraoxonase 3	protein-coding		7.0	94989256	95025680	-	36425	protein_coding	24.6481	-2.31549	down	9.50561e-05	0.00209657
ENSG00000004799	PDK4	PDK4	pyruvate dehydrogenase kinase 4	protein-coding		7.0	95212811	95225803	-	12993	protein_coding	1928.65	-1.41793	down	0.00316488	0.0306008
ENSG00000006128	TAC1	TAC1	tachykinin precursor 1	protein-coding		7.0	97361220	97369784	+	8565	protein_coding	33.5198	2.65232	up	0.0210612	0.115406
ENSG00000070669	ASNS	ASNS	asparagine synthetase (glutamine-hydrolyzing)	protein-coding		7.0	97481430	97501854	-	20425	protein_coding	1732.52	1.28902	up	0.000478339	0.00751651
ENSG00000006453	BAIAP2L1	BAIAP2L1	BAI1 associated protein 2 like 1	protein-coding		7.0	97920963	98030380	-	109418	protein_coding	3952.65	1.97933	up	4.86701e-11	1.00744e-08
ENSG00000106258	CYP3A5	CYP3A5	cytochrome P450 family 3 subfamily A member 5	protein-coding		7.0	99245817	99277621	-	31805	protein_coding	158.303	2.77192	up	0.00424278	0.0379146
ENSG00000160870	CYP3A7	CYP3A7	cytochrome P450 family 3 subfamily A member 7	protein-coding		7.0	99302660	99332819	-	30160	protein_coding	4.81624	4.02184	up	0.0462077	0.192393
ENSG00000021461	CYP3A43	CYP3A43	cytochrome P450 family 3 subfamily A member 43	protein-coding		7.0	99425636	99463718	+	38083	protein_coding	3.72332	4.76768	up	0.033429	0.156507
ENSG00000166997	CNPY4	CNPY4	canopy FGF signaling regulator 4	protein-coding		7.0	99717236	99723134	+	5899	protein_coding	1101.22	-1.06092	down	0.00227271	0.0240582
ENSG00000085514	PILRA	PILRA	paired immunoglobin like type 2 receptor alpha	protein-coding		7.0	99965153	99997719	+	32567	protein_coding	458.492	1.91541	up	1.09888e-05	0.000365029
ENSG00000106333	PCOLCE	PCOLCE	procollagen C-endopeptidase enhancer	protein-coding		7.0	100199800	100205798	+	5999	protein_coding	6285.77	-2.24431	down	0.00111955	0.0144224
ENSG00000169894	MUC3A	MUC3A	"mucin 3A, cell surface associated"	protein-coding		7.0	100547187	100611118	+	63932	protein_coding	110.977	2.17134	up	0.0075086	0.0568196
ENSG00000205277	MUC12	MUC12	"mucin 12, cell surface associated"	protein-coding		7.0	100612904	100662230	+	49327	protein_coding	52.0161	-2.51025	down	0.00153208	0.0179715
ENSG00000169876	MUC17	MUC17	"mucin 17, cell surface associated"	protein-coding		7.0	100663353	100702020	+	38668	protein_coding	10.7229	-3.84474	down	0.0114732	0.0764241
ENSG00000167011	NAT16	NAT16	N-acetyltransferase 16 (putative)	protein-coding		7.0	100813774	100823557	-	9784	protein_coding	5.12956	5.23308	up	0.0137696	0.0863702
ENSG00000105808	RASA4	RASA4	RAS p21 protein activator 4	protein-coding		7.0	102220093	102257204	-	37112	protein_coding	585.921	-1.13439	down	0.00260949	0.0266334
ENSG00000187416	LHFPL3	LHFPL3	LHFPL tetraspan subfamily member 3	protein-coding		7.0	103969104	104549001	+	579898	protein_coding	12.1256	-3.16775	down	0.00505526	0.0431234
ENSG00000197258	EIF4BP6	EIF4BP6	eukaryotic translation initiation factor 4B pseudogene 6	pseudo		7.0	104308196	104310023	+	1828	pseudogene	585.993	1.53718	up	2.54547e-06	0.000108936
ENSG00000231167	YBX1P2	YBX1P2	Y-box binding protein 1 pseudogene 2	pseudo		7.0	105222705	105223703	-	999	pseudogene	25.9542	1.44017	up	0.00027351	0.00484139
ENSG00000105835	NAMPT	NAMPT	nicotinamide phosphoribosyltransferase	protein-coding		7.0	105888731	105926772	-	38042	protein_coding	16280.8	1.38247	up	0.0353726	0.162561
ENSG00000091138	SLC26A3	SLC26A3	solute carrier family 26 member 3	protein-coding		7.0	107405912	107443670	-	37759	protein_coding	3.4247	-4.13779	down	0.0351221	0.161752
ENSG00000091129	NRCAM	NRCAM	neuronal cell adhesion molecule	protein-coding		7.0	107788068	108097161	-	309094	protein_coding	8620.29	1.71955	up	0.00639495	0.0508056
ENSG00000231006	RPL7P32	RPL7P32	ribosomal protein L7 pseudogene 32	pseudo		7.0	108150677	108151420	+	744	pseudogene	616.675	1.46218	up	2.28188e-05	0.000667626
ENSG00000173114	LRRN3	LRRN3	leucine rich repeat neuronal 3	protein-coding		7.0	110731062	110765510	+	34449	protein_coding	182.744	2.28679	up	0.00778982	0.0582523
ENSG00000105967	TFEC	TFEC	transcription factor EC	protein-coding		7.0	115575202	115799950	-	224749	protein_coding	697.004	1.90224	up	0.00444678	0.0392193
ENSG00000105989	WNT2	WNT2	Wnt family member 2	protein-coding		7.0	116916685	116963343	-	46659	protein_coding	2514.85	-2.7496	down	0.000373917	0.0062377
ENSG00000106034	CPED1	CPED1	cadherin like and PC-esterase domain containing 1	protein-coding		7.0	120628731	120937498	+	308768	protein_coding	2006.88	-1.7134	down	0.00281734	0.0280242
ENSG00000106278	PTPRZ1	PTPRZ1	protein tyrosine phosphatase receptor type Z1	protein-coding		7.0	121513143	121702090	+	188948	protein_coding	197.624	6.0378	up	0.000354703	0.00596622
ENSG00000008311	AASS	AASS	aminoadipate-semialdehyde synthase	protein-coding		7.0	121715701	121784334	-	68634	protein_coding	1073.59	-1.18655	down	0.0303574	0.146948
ENSG00000235459	RPS26P31	RPS26P31	ribosomal protein S26 pseudogene 31	pseudo		7.0	122321344	122321757	+	414	pseudogene	50.3393	1.52902	up	0.00208796	0.0225853
ENSG00000164675	IQUB	IQUB	IQ motif and ubiquitin domain containing	protein-coding		7.0	123092454	123175131	-	82678	protein_coding	416.085	-1.85143	down	0.00853315	0.0620868
ENSG00000201104	RNU6-11P	RNU6-11P	"RNA, U6 small nuclear 11, pseudogene"	pseudo		7.0	123430659	123430765	-	107	snRNA	1.08969	2.99355	up	0.0124275
ENSG00000170775	GPR37	GPR37	G protein-coupled receptor 37	protein-coding		7.0	124386051	124405681	-	19631	protein_coding	390.611	1.55394	up	0.0145204	0.089638
ENSG00000179603	GRM8	GRM8	glutamate metabotropic receptor 8	protein-coding		7.0	126078652	126893348	-	814697	protein_coding	186.482	2.06676	up	0.0148716	0.0910491
ENSG00000174697	LEP	LEP	leptin	protein-coding		7.0	127881337	127897681	+	16345	protein_coding	16.756	6.94234	up	8.24148e-05	0.0018855
ENSG00000135245	HILPDA	HILPDA	hypoxia inducible lipid droplet associated	protein-coding		7.0	128095903	128098472	+	2570	protein_coding	1671.23	1.4167	up	0.0104774	0.071626
ENSG00000135248	FAM71F1	FAM71F1	family with sequence similarity 71 member F1	protein-coding		7.0	128349115	128371797	+	22683	protein_coding	19.056	3.26506	up	0.0225903	0.120974
ENSG00000128596	CCDC136	CCDC136	coiled-coil domain containing 136	protein-coding		7.0	128430811	128462186	+	31376	protein_coding	202.943	-1.24703	down	0.00928515	0.0658797
ENSG00000128591	FLNC	FLNC	filamin C	protein-coding		7.0	128470431	128499328	+	28898	protein_coding	4186.7	-1.56148	down	0.00707784	0.0544675
ENSG00000128524	ATP6V1F	ATP6V1F	ATPase H+ transporting V1 subunit F	protein-coding		7.0	128502880	128505898	+	3019	protein_coding	3793.37	1.08919	up	2.82714e-05	0.000786326
ENSG00000128604	IRF5	IRF5	interferon regulatory factor 5	protein-coding		7.0	128577666	128590089	+	12424	protein_coding	379.852	1.78018	up	2.18023e-06	9.61448e-05
ENSG00000158457	TSPAN33	TSPAN33	tetraspanin 33	protein-coding		7.0	128784712	128808671	+	23960	protein_coding	1200.87	1.87861	up	4.53628e-07	2.53732e-05
ENSG00000128602	SMO	SMO	"smoothened, frizzled class receptor"	protein-coding		7.0	128828713	128853386	+	24674	protein_coding	3746.24	-1.07132	down	0.027051	0.136051
ENSG00000128510	CPA4	CPA4	carboxypeptidase A4	protein-coding		7.0	129932974	129964020	+	31047	protein_coding	110.897	5.21383	up	1.39377e-06	6.67869e-05
ENSG00000199043	MIR335	MIR335	microRNA 335	ncRNA		7.0	130135952	130136045	+	94	miRNA	3.33481	-1.38114	down	0.0130465	0.083189
ENSG00000128567	PODXL	PODXL	podocalyxin like	protein-coding		7.0	131185021	131242976	-	57956	protein_coding	21290.7	-1.06316	down	0.0476046	0.196057
ENSG00000221866	PLXNA4	PLXNA4	plexin A4	protein-coding		7.0	131808091	132333447	-	525357	protein_coding	1654.44	2.43286	up	0.00918074	0.0653914
ENSG00000198074	AKR1B10	AKR1B10	aldo-keto reductase family 1 member B10	protein-coding		7.0	134212344	134226160	+	13817	protein_coding	268.299	4.11121	up	6.79319e-05	0.00161866
ENSG00000227471	AKR1B15	AKR1B15	aldo-keto reductase family 1 member B15	protein-coding		7.0	134233888	134264627	+	30740	protein_coding	48.8134	5.79646	up	0.000430818	0.00694328
ENSG00000146859	TMEM140	TMEM140	transmembrane protein 140	protein-coding		7.0	134832824	134850967	+	18144	protein_coding	889.838	1.14256	up	0.00552159	0.045817
ENSG00000231244	PSMC1P3	PSMC1P3	"proteasome 26S subunit, ATPase 1 pseudogene 3"	pseudo		7.0	136398618	136399935	+	1318	pseudogene	8.84922	-1.882	down	0.00827625	0.060755
ENSG00000105894	PTN	PTN	pleiotrophin	protein-coding		7.0	136912088	137028611	-	116524	protein_coding	1236.04	-1.22927	down	0.0433431	0.185283
ENSG00000182158	CREB3L2	CREB3L2	cAMP responsive element binding protein 3 like 2	protein-coding		7.0	137559725	137686813	-	127089	protein_coding	12414.8	-1.10379	down	0.00061889	0.00921762
ENSG00000105929	ATP6V0A4	ATP6V0A4	ATPase H+ transporting V0 subunit a4	protein-coding		7.0	138391040	138484305	-	93266	protein_coding	320.843	2.14455	up	0.0340882	0.158502
ENSG00000188883	KLRG2	KLRG2	killer cell lectin like receptor G2	protein-coding		7.0	139137436	139168458	-	31023	protein_coding	100.03	5.72752	up	1.22744e-08	1.18567e-06
ENSG00000064393	HIPK2	HIPK2	homeodomain interacting protein kinase 2	protein-coding		7.0	139246316	139477577	-	231262	protein_coding	31752.3	1.00778	up	0.0102354	0.070526
ENSG00000059377	TBXAS1	TBXAS1	thromboxane A synthase 1	protein-coding		7.0	139476850	139720125	+	243276	protein_coding	691.47	1.18252	up	0.00230262	0.0242688
ENSG00000059378	PARP12	PARP12	poly(ADP-ribose) polymerase family member 12	protein-coding		7.0	139723544	139763521	-	39978	protein_coding	2672.64	1.04563	up	0.000502412	0.00780766
ENSG00000146966	DENND2A	DENND2A	DENN domain containing 2A	protein-coding		7.0	140218220	140373793	-	155574	protein_coding	1637.61	-2.21667	down	5.86418e-07	3.175e-05
ENSG00000258227	CLEC5A	CLEC5A	C-type lectin domain containing 5A	protein-coding		7.0	141627157	141646807	-	19651	protein_coding	510.621	3.673	up	9.77906e-08	7.0847e-06
ENSG00000226660	TRBV2	TRBV2	T cell receptor beta variable 2	other		7.0	142000747	142001255	+	509	TR_V_gene	15.5153	3.19308	up	0.00900423	0.0644812
ENSG00000229200	TRBV7-8	TRBV7-8	T cell receptor beta variable 7-8	other		7.0	142099455	142099977	-	523	TR_V_gene	10.096	3.81468	up	0.0167271	0.0984091
ENSG00000230099	TRBV5-4	TRBV5-4	T cell receptor beta variable 5-4	other		7.0	142168380	142169045	-	666	TR_V_gene	4.08682	4.90507	up	0.0104154	0.0713461
ENSG00000211747	TRBV20-1	TRBV20-1	T cell receptor beta variable 20-1	other		7.0	142334163	142334913	+	751	TR_V_gene	30.6216	3.00227	up	0.00482247	0.0417344
ENSG00000211753	TRBV28	TRBV28	T cell receptor beta variable 28	other		7.0	142428484	142428984	+	501	TR_V_gene	40.3074	3.66186	up	0.00477375	0.0414069
ENSG00000204983	PRSS1	PRSS1	serine protease 1	protein-coding		7.0	142457319	142460923	+	3605	protein_coding	35.4309	5.14465	up	0.00418896	0.0375993
ENSG00000250606	PRSS3P2	PRSS3P2	PRSS3 pseudogene 2	pseudo		7.0	142478064	142482416	+	4353	pseudogene	36.9958	8.08422	up	0.000101699	0.00221351
ENSG00000211772	TRBC2	TRBC2	T cell receptor beta constant 2	other		7.0	142498725	142500432	+	1708	TR_C_gene	941.874	1.45739	up	0.0192869	0.108662
ENSG00000106123	EPHB6	EPHB6	EPH receptor B6	protein-coding		7.0	142552792	142568847	+	16056	protein_coding	693.345	-1.64251	down	0.0132215	0.083901
ENSG00000178826	TMEM139	TMEM139	transmembrane protein 139	protein-coding		7.0	142977050	142985141	+	8092	protein_coding	759.187	1.62317	up	1.58706e-06	7.45465e-05
ENSG00000188037	CLCN1	CLCN1	chloride voltage-gated channel 1	protein-coding		7.0	143013219	143049176	+	35958	protein_coding	8.32555	-2.96761	down	0.046169	0.192311
ENSG00000159784	FAM131B	FAM131B	family with sequence similarity 131 member B	protein-coding		7.0	143050493	143059863	-	9371	protein_coding	279.68	-2.74947	down	9.11113e-11	1.69824e-08
ENSG00000146904	EPHA1	EPHA1	EPH receptor A1	protein-coding		7.0	143087382	143105985	-	18604	protein_coding	1788.32	1.21296	up	0.000835837	0.0115237
ENSG00000271079	CTAGE15	CTAGE15	CTAGE family member 15	protein-coding		7.0	143268894	143271480	+	2587	protein_coding	263.554	1.81795	up	0.0125349	0.0809727
ENSG00000252523	RNU6-267P	RNU6-267P	"RNA, U6 small nuclear 267, pseudogene"	pseudo		7.0	143451721	143451823	-	103	snRNA	7.04284	-1.83661	down	0.0248894	0.128864
ENSG00000225932	CTAGE4	CTAGE4	CTAGE family member 4	protein-coding		7.0	143880559	143883146	+	2588	protein_coding	480.551	1.03892	up	0.00467104	0.040725
ENSG00000243896	OR2A7	OR2A7	olfactory receptor family 2 subfamily A member 7	protein-coding		7.0	143955700	143956815	-	1116	protein_coding	303.772	1.12107	up	0.0149578	0.0913197
ENSG00000244693	CTAGE8	CTAGE8	CTAGE family member 8	protein-coding		7.0	143963794	143966381	-	2588	protein_coding	432.787	1.10991	up	0.00220052	0.0234527
ENSG00000196511	TPK1	TPK1	thiamin pyrophosphokinase 1	protein-coding		7.0	144149034	144533488	-	384455	protein_coding	887.688	1.96952	up	0.0140074	0.0873219
ENSG00000243746	EEF1A1P10	EEF1A1P10	eukaryotic translation elongation factor 1 alpha 1 pseudogene 10	pseudo		7.0	144344279	144345668	-	1390	pseudogene	86.508	2.18793	up	0.0338675	0.157813
ENSG00000202354	RNY3	RNY3	"RNA, Ro60-associated Y3"	ncRNA		7.0	148680847	148680948	+	102	misc_RNA	27.3115	2.48324	up	0.000306136	0.00529569
ENSG00000201098	RNY1	RNY1	"RNA, Ro60-associated Y1"	ncRNA		7.0	148684228	148684340	-	113	misc_RNA	122.386	3.78563	up	1.89692e-08	1.70907e-06
ENSG00000171130	ATP6V0E2	ATP6V0E2	ATPase H+ transporting V0 subunit e2	protein-coding		7.0	149570057	149577784	+	7728	protein_coding	1285.46	2.05985	up	0.000221839	0.00411844
ENSG00000106565	TMEM176B	TMEM176B	transmembrane protein 176B	protein-coding		7.0	150488373	150498448	-	10076	protein_coding	1666.54	1.21419	up	0.00345178	0.0326792
ENSG00000002726	AOC1	AOC1	amine oxidase copper containing 1	protein-coding		7.0	150521715	150558592	+	36878	protein_coding	1118	2.04381	up	0.0225453	0.120861
ENSG00000055118	KCNH2	KCNH2	potassium voltage-gated channel subfamily H member 2	protein-coding		7.0	150642049	150675403	-	33355	protein_coding	524.251	2.77904	up	0.000779747	0.0109742
ENSG00000243836	WDR86-AS1	WDR86-AS1	WDR86 antisense RNA 1	ncRNA		7.0	151106247	151110440	+	4194	processed_transcript	203.499	-1.83595	down	0.0443164	0.187729
ENSG00000240132	ETF1P2	ETF1P2	eukaryotic translation termination factor 1 pseudogene 2	pseudo		7.0	151198964	151200549	+	1586	pseudogene	4.28742	2.7965	up	0.00290078	0.0286667
ENSG00000130226	DPP6	DPP6	dipeptidyl peptidase like 6	protein-coding		7.0	153584182	154685995	+	1101814	protein_coding	1611.26	-3.51422	down	0.00176373	0.0198545
ENSG00000164690	SHH	SHH	sonic hedgehog signaling molecule	protein-coding		7.0	155592680	155604967	-	12288	protein_coding	457.5	2.669	up	0.00110457	0.0142777
ENSG00000130675	MNX1	MNX1	motor neuron and pancreas homeobox 1	protein-coding		7.0	156786745	156803345	-	16601	protein_coding	341.745	4.49698	up	8.13686e-19	1.03162e-15
ENSG00000243479	MNX1-AS1	MNX1-AS1	MNX1 antisense RNA 1 (head to head)	ncRNA		7.0	156803499	156809120	+	5622	antisense	64.8533	4.85739	up	6.20902e-06	0.000226261
ENSG00000155093	PTPRN2	PTPRN2	protein tyrosine phosphatase receptor type N2	protein-coding		7.0	157331750	158380480	-	1048731	protein_coding	446.888	-3.07557	down	1.75947e-12	5.46296e-10
ENSG00000106018	VIPR2	VIPR2	vasoactive intestinal peptide receptor 2	protein-coding		7.0	158820866	158937649	-	116784	protein_coding	304.266	-3.01554	down	2.27519e-05	0.000667594
ENSG00000182162	P2RY8	P2RY8	P2Y receptor family member 8	protein-coding		X	1581465	1656000	-	74536	protein_coding	324.593	1.78736	up	0.00685654	0.0531679
ENSG00000124343	XG	XG	Xg glycoprotein (Xg blood group)	protein-coding		X	2670091	2734539	+	64449	protein_coding	276.627	1.70521	up	0.0322242	0.152943
ENSG00000205667	ARSH	ARSH	arylsulfatase family member H	protein-coding		X	2924654	2951612	+	26959	protein_coding	21.0496	1.75646	up	0.0456942	0.19096
ENSG00000047648	ARHGAP6	ARHGAP6	Rho GTPase activating protein 6	protein-coding		X	11136239	11683821	-	547583	protein_coding	323.888	-1.33791	down	0.00351765	0.0331686
ENSG00000101916	TLR8	TLR8	toll like receptor 8	protein-coding		X	12924739	12941288	+	16550	protein_coding	512.222	2.7275	up	0.000404535	0.00663576
ENSG00000102048	ASB9	ASB9	ankyrin repeat and SOCS box containing 9	protein-coding		X	15253410	15288589	-	35180	protein_coding	201.387	1.58178	up	0.00718598	0.0550907
ENSG00000130234	ACE2	ACE2	angiotensin I converting enzyme 2	protein-coding		X	15579156	15620271	-	41116	protein_coding	99.3686	1.72784	up	0.00564672	0.0465759
ENSG00000225833	GS1-594A7.3	GS1-594A7.3	uncharacterized LOC104798195	ncRNA		X	15621004	15639607	+	18604	antisense	4.861	5.1505	up	0.00426719	0.03804
ENSG00000182287	AP1S2	AP1S2	adaptor related protein complex 1 subunit sigma 2	protein-coding		X	15843929	15873054	-	29126	protein_coding	6255.67	1.42696	up	0.0119923	0.0787275
ENSG00000184368	MAP7D2	MAP7D2	MAP7 domain containing 2	protein-coding		X	20024831	20135035	-	110205	protein_coding	316.74	4.03504	up	4.31486e-06	0.000168757
ENSG00000149970	CNKSR2	CNKSR2	connector enhancer of kinase suppressor of Ras 2	protein-coding		X	21392536	21672813	+	280278	protein_coding	155.555	-2.76491	down	0.000128324	0.0026672
ENSG00000238103	RPL9P7	RPL9P7	ribosomal protein L9 pseudogene 7	pseudo		X	23854761	23855459	-	699	pseudogene	310.828	1.21028	up	0.00131032	0.0161747
ENSG00000232472	EEF1B2P3	EEF1B2P3	eukaryotic translation elongation factor 1 beta 2 pseudogene 3	pseudo		X	24806509	24807186	-	678	pseudogene	128.73	1.11676	up	0.00126127	0.0158081
ENSG00000004848	ARX	ARX	aristaless related homeobox	protein-coding		X	25021811	25034065	-	12255	protein_coding	17.6464	7.01437	up	0.000741978	0.0105793
ENSG00000099399	MAGEB2	MAGEB2	MAGE family member B2	protein-coding		X	30233677	30238206	+	4530	protein_coding	20.7878	22.3244	up	2.90613e-10	4.8855e-08
ENSG00000120280	CXorf21	CXorf21	chromosome X open reading frame 21	protein-coding		X	30576941	30595961	-	19021	protein_coding	180.314	1.38179	up	0.0113275	0.0757163
ENSG00000232368	FTLP2	FTLP2	ferritin light chain pseudogene 2	pseudo		X	30648415	30648942	+	528	pseudogene	1.08993	3.0116	up	0.0246494
ENSG00000198814	GK	GK	glycerol kinase	protein-coding		X	30671476	30748725	+	77250	protein_coding	923.618	1.27902	up	0.0119493	0.0785471
ENSG00000229331	GK-IT1	GK-IT1	GK intronic transcript 1	ncRNA		X	30689752	30690283	+	532	sense_intronic	7.64718	2.41344	up	0.0302663	0.146596
ENSG00000226781	TBCAP1	TBCAP1	tubulin folding cofactor A pseudogene 1	pseudo		X	33059512	33059838	+	327	pseudogene	72.2986	1.15123	up	0.000288307	0.00504081
ENSG00000233921	RPS15AP40	RPS15AP40	ribosomal protein S15a pseudogene 40	pseudo		X	36392908	36393298	-	391	pseudogene	1.92852	2.6031	up	0.0342114	0.158892
ENSG00000165168	CYBB	CYBB	cytochrome b-245 beta chain	protein-coding		X	37639264	37672714	+	33451	protein_coding	6718.89	1.22724	up	0.0324843	0.153651
ENSG00000147041	SYTL5	SYTL5	synaptotagmin like 5	protein-coding		X	37865835	37988072	+	122238	protein_coding	241.04	-2.46232	down	0.000512194	0.00792729
ENSG00000101955	SRPX	SRPX	sushi repeat containing protein X-linked	protein-coding		X	38008589	38080696	-	72108	protein_coding	339.918	-2.25335	down	0.000214496	0.00402384
ENSG00000228232	GAPDHP1	GAPDHP1	glyceraldehyde-3-phosphate dehydrogenase pseudogene 1	pseudo		X	39646386	39647390	-	1005	pseudogene	57.848	2.22031	up	9.66756e-09	9.74055e-07
ENSG00000235587	GAPDHP65	GAPDHP65	glyceraldehyde 3 phosphate dehydrogenase pseudogene 65	pseudo		X	46299144	46300149	-	1006	pseudogene	6.4593	2.60977	up	0.000947632	0.0127134
ENSG00000147119	CHST7	CHST7	carbohydrate sulfotransferase 7	protein-coding		X	46433219	46457843	+	24625	protein_coding	309.965	-1.57028	down	0.000252444	0.00455326
ENSG00000065923	SLC9A7	SLC9A7	solute carrier family 9 member A7	protein-coding		X	46464753	46618490	-	153738	protein_coding	1232.03	1.86763	up	1.01485e-08	1.00914e-06
ENSG00000213997	PGAM1P7	PGAM1P7	phosphoglycerate mutase 1 pseudogene 7	pseudo		X	46506029	46506765	-	737	pseudogene	23.7728	3.2229	up	1.08043e-07	7.73539e-06
ENSG00000008056	SYN1	SYN1	synapsin I	protein-coding		X	47431303	47479252	-	47950	protein_coding	128.137	-1.48242	down	0.00356286	0.0334911
ENSG00000102312	PORCN	PORCN	porcupine O-acyltransferase	protein-coding		X	48367350	48379202	+	11853	protein_coding	1273.07	-1.37084	down	0.010051	0.0695462
ENSG00000015285	WAS	WAS	WASP actin nucleation promoting factor	protein-coding		X	48534985	48549818	+	14834	protein_coding	678.397	1.09729	up	0.0139281	0.0870059
ENSG00000102096	PIM2	PIM2	"Pim-2 proto-oncogene, serine/threonine kinase"	protein-coding		X	48770459	48776301	-	5843	protein_coding	1621.91	2.0342	up	9.72087e-05	0.00213454
ENSG00000102007	PLP2	PLP2	proteolipid protein 2	protein-coding		X	49028273	49031588	+	3316	protein_coding	5866.82	1.1625	up	0.0197076	0.110313
ENSG00000049768	FOXP3	FOXP3	forkhead box P3	protein-coding		X	49106897	49121288	-	14392	protein_coding	213.545	1.82227	up	0.000723568	0.0103559
ENSG00000205777	GAGE1	GAGE1	G antigen 1	protein-coding		X	49363628	49373139	+	9512	protein_coding	12.619	20.5364	up	5.25697e-08	4.17648e-06
ENSG00000101951	PAGE4	PAGE4	PAGE family member 4	protein-coding		X	49593863	49598576	+	4714	protein_coding	54.9801	-3.22816	down	0.0290278	0.142396
ENSG00000242013	USP27X	USP27X	ubiquitin specific peptidase 27 X-linked	protein-coding		X	49644470	49647166	+	2697	protein_coding	552.949	-1.3915	down	5.02208e-06	0.000188657
ENSG00000122824	NUDT10	NUDT10	nudix hydrolase 10	protein-coding		X	51075083	51080377	+	5295	protein_coding	249.835	-2.96435	down	3.61311e-07	2.08614e-05
ENSG00000196368	NUDT11	NUDT11	nudix hydrolase 11	protein-coding		X	51232863	51239448	-	6586	protein_coding	211.132	-2.42271	down	1.72749e-05	0.000526168
ENSG00000189369	GSPT2	GSPT2	G1 to S phase transition 2	protein-coding		X	51486481	51489324	+	2844	protein_coding	623.231	-1.74355	down	0.0213237	0.116362
ENSG00000232951	IPO7P1	IPO7P1	importin 7 pseudogene 1	pseudo		X	51664960	51665595	-	636	pseudogene	1.43555	3.39819	up	0.0498521
ENSG00000187243	MAGED4B	MAGED4B	MAGE family member D4B	protein-coding		X	51804923	51812368	-	7446	protein_coding	1118.26	-1.16752	down	0.0248561	0.128736
ENSG00000154545	MAGED4	MAGED4	MAGE family member D4	protein-coding		X	51927919	51935364	+	7446	protein_coding	1070.01	-1.18423	down	0.0288149	0.141782
ENSG00000184194	GPR173	GPR173	G protein-coupled receptor 173	protein-coding		X	53078273	53109797	+	31525	protein_coding	446.56	-1.58776	down	0.00449818	0.0395447
ENSG00000067445	TRO	TRO	trophinin	protein-coding		X	54946895	54957864	+	10970	protein_coding	712.773	-1.62448	down	0.025062	0.129402
ENSG00000234068	PAGE2	PAGE2	PAGE family member 2	protein-coding		X	55115441	55119275	+	3835	protein_coding	21.1117	22.0992	up	4.71089e-09	5.17483e-07
ENSG00000187601	MAGEH1	MAGEH1	MAGE family member H1	protein-coding		X	55478538	55479998	+	1461	protein_coding	1026.63	-1.78868	down	9.82201e-05	0.00215165
ENSG00000237748	UQCRBP1	UQCRBP1	ubiquinol-cytochrome c reductase binding protein pseudogene 1	pseudo		X	56763675	56764010	-	336	pseudogene	3.43121	1.42385	up	0.0363298	0.165783
ENSG00000147059	SPIN2A	SPIN2A	spindlin family member 2A	protein-coding		X	57160963	57164058	-	3096	protein_coding	88.8925	-1.12986	down	0.000114928	0.00244206
ENSG00000155659	VSIG4	VSIG4	V-set and immunoglobulin domain containing 4	protein-coding		X	65241580	65259967	-	18388	protein_coding	1178.04	1.36959	up	0.00930255	0.065904
ENSG00000089472	HEPH	HEPH	hephaestin	protein-coding		X	65382391	65488709	+	106319	protein_coding	1730.78	-1.94813	down	0.000483483	0.0075715
ENSG00000236735	RPL31P63	RPL31P63	ribosomal protein L31 pseudogene 63	pseudo		X	67819926	67820315	+	390	pseudogene	4.62073	1.81649	up	0.0467484	0.193779
ENSG00000213740	SERBP1P1	SERBP1P1	SERPINE1 mRNA binding protein 1 pseudogene 1	pseudo		X	68003315	68004909	+	1595	pseudogene	46.4999	1.65419	up	0.000630023	0.00933317
ENSG00000231651	DLG3-AS1	DLG3-AS1	DLG3 antisense RNA 1	ncRNA		X	69672808	69675844	-	3037	antisense	16.2367	2.77266	up	0.0442025	0.187456
ENSG00000212605	RNU1-56P	RNU1-56P	"RNA, U1 small nuclear 56, pseudogene"	pseudo		X	70240125	70240288	-	164	snRNA	2.31995	-2.08592	down	0.0386583	0.17263
ENSG00000147168	IL2RG	IL2RG	interleukin 2 receptor subunit gamma	protein-coding		X	70327254	70331958	-	4705	protein_coding	936.813	1.27647	up	0.0188404	0.107034
ENSG00000196338	NLGN3	NLGN3	neuroligin 3	protein-coding		X	70364681	70391051	+	26371	protein_coding	347.15	-2.93853	down	2.33529e-15	1.42116e-12
ENSG00000215115	CXorf49	CXorf49	chromosome X open reading frame 49	protein-coding		X	70934221	70938135	-	3915	lincRNA	13.7167	6.6528	up	0.00105289	0.0137441
ENSG00000215113	CXorf49B	CXorf49B	chromosome X open reading frame 49B	protein-coding		X	70983140	70987054	+	3915	lincRNA	10.7823	6.3056	up	0.00714641	0.0548715
ENSG00000125931	CITED1	CITED1	Cbp/p300 interacting transactivator with Glu/Asp rich carboxy-terminal domain 1	protein-coding		X	71521488	71527037	-	5550	protein_coding	30.4988	2.55758	up	0.0127012	0.0816375
ENSG00000067177	PHKA1	PHKA1	phosphorylase kinase regulatory subunit alpha 1	protein-coding		X	71798664	71934167	-	135504	protein_coding	1580.77	1.06059	up	8.46642e-06	0.000293747
ENSG00000233984	RPSAP14	RPSAP14	ribosomal protein SA pseudogene 14	pseudo		X	73251297	73251655	+	359	pseudogene	7.01644	-1.10413	down	0.0267192	0.13494
ENSG00000202566	MIR421	MIR421	microRNA 421	ncRNA		X	73438212	73438296	-	85	miRNA	49.66	-1.15739	down	0.0132833	0.0842227
ENSG00000207820	MIR545	MIR545	microRNA 545	ncRNA		X	73506939	73507044	-	106	miRNA	2.60977	-1.79982	down	0.0292368	0.143021
ENSG00000199601	RNU6-562P	RNU6-562P	"RNA, U6 small nuclear 562, pseudogene"	pseudo		X	74422538	74422644	+	107	snRNA	2.09849	3.95197	up	0.0331699	0.155683
ENSG00000102383	ZDHHC15	ZDHHC15	zinc finger DHHC-type containing 15	protein-coding		X	74588262	74743337	-	155076	protein_coding	276.62	-1.4066	down	0.0371148	0.168125
ENSG00000226784	PGAM4	PGAM4	phosphoglycerate mutase family member 4	protein-coding		X	77223458	77225135	-	1678	protein_coding	318.811	1.06042	up	0.000653036	0.00954451
ENSG00000147145	LPAR4	LPAR4	lysophosphatidic acid receptor 4	protein-coding		X	78003206	78012591	+	9386	protein_coding	20.3248	-1.88983	down	0.0342688	0.15903
ENSG00000228612	HK2P1	HK2P1	hexokinase 2 pseudogene 1	pseudo		X	79827370	79830106	-	2737	pseudogene	15.3955	1.83358	up	0.00129671	0.0160913
ENSG00000073905	VDAC1P1	VDAC1P1	voltage dependent anion channel 1 pseudogene 1	pseudo		X	80184999	80185846	+	848	pseudogene	25.724	1.44871	up	0.00130319	0.0161258
ENSG00000215102	TERF1P4	TERF1P4	telomeric repeat binding factor 1 pseudogene 4	pseudo		X	83003833	83004947	-	1115	pseudogene	4.12565	1.95034	up	0.00504443	0.0430673
ENSG00000165259	HDX	HDX	highly divergent homeobox	protein-coding		X	83572882	83757487	-	184606	protein_coding	369.274	-1.95134	down	0.000507324	0.0078638
ENSG00000124429	POF1B	POF1B	POF1B actin binding protein	protein-coding		X	84532402	84634748	-	102347	protein_coding	1199.33	4.40728	up	1.03305e-05	0.000346567
ENSG00000215093	EEF1A1P29	EEF1A1P29	eukaryotic translation elongation factor 1 alpha 1 pseudogene 29	pseudo		X	85415268	85416363	-	1096	pseudogene	5.42212	2.36196	up	0.00216306	0.0231182
ENSG00000234161	PABPC5-AS1	PABPC5-AS1	PABPC5 antisense RNA 1	ncRNA		X	90669877	90689998	-	20122	antisense	7.85709	-3.15687	down	0.0468512	0.19409
ENSG00000174740	PABPC5	PABPC5	poly(A) binding protein cytoplasmic 5	protein-coding		X	90689594	90693583	+	3990	protein_coding	168.556	-3.33442	down	4.97854e-06	0.000187809
ENSG00000102290	PCDH11X	PCDH11X	protocadherin 11 X-linked	protein-coding		X	91034260	91878229	+	843970	protein_coding	113.69	2.56229	up	0.0121613	0.0793855
ENSG00000222440	RNU2-26P	RNU2-26P	"RNA, U2 small nuclear 26, pseudogene"	pseudo		X	91053092	91053282	+	191	snRNA	1.34778	3.30684	up	0.0196493
ENSG00000234702	VDAC1P3	VDAC1P3	voltage dependent anion channel 1 pseudogene 3	pseudo		X	91237654	91238504	-	851	pseudogene	1.35618	2.7104	up	0.0246662
ENSG00000229132	EIF4A1P10	EIF4A1P10	eukaryotic translation initiation factor 4A1 pseudogene 10	pseudo		X	91368245	91369460	-	1216	pseudogene	115.779	1.10042	up	7.27806e-05	0.00170351
ENSG00000234322	ST13P18	ST13P18	"ST13, Hsp70 interacting protein pseudogene 18"	pseudo		X	92542732	92543758	-	1027	pseudogene	5.11717	1.64544	up	0.00783228	0.0584262
ENSG00000186310	NAP1L3	NAP1L3	nucleosome assembly protein 1 like 3	protein-coding		X	92925929	92928567	-	2639	protein_coding	374.293	-3.10041	down	4.03808e-10	6.5011e-08
ENSG00000230592	RPSAP8	RPSAP8	ribosomal protein SA pseudogene 8	pseudo		X	99410883	99411771	-	889	pseudogene	24.7189	1.96335	up	0.0043313	0.0385247
ENSG00000102359	SRPX2	SRPX2	sushi repeat containing protein X-linked 2	protein-coding		X	99899215	99926296	+	27082	protein_coding	1185.41	-1.57545	down	0.00268449	0.0271645
ENSG00000102362	SYTL4	SYTL4	synaptotagmin like 4	protein-coding		X	99929488	99987110	-	57623	protein_coding	1206.38	-1.98933	down	4.28064e-09	4.78865e-07
ENSG00000102385	DRP2	DRP2	dystrophin related protein 2	protein-coding		X	100474758	100519486	+	44729	protein_coding	68.0662	-1.32137	down	0.0351657	0.161904
ENSG00000102387	TAF7L	TAF7L	TATA-box binding protein associated factor 7 like	protein-coding		X	100523241	100548059	-	24819	protein_coding	49.4306	-1.97726	down	0.0356595	0.163509
ENSG00000010671	BTK	BTK	Bruton tyrosine kinase	protein-coding		X	100604435	100641183	-	36749	protein_coding	455.245	1.81748	up	0.000857025	0.0117202
ENSG00000102393	GLA	GLA	galactosidase alpha	protein-coding		X	100652791	100662913	-	10123	protein_coding	1199.3	-1.03376	down	0.0046845	0.0407956
ENSG00000196440	ARMCX4	ARMCX4	armadillo repeat containing X-linked 4	protein-coding		X	100673275	100788446	+	115172	protein_coding	977.543	-2.56235	down	2.83319e-05	0.000787289
ENSG00000126947	ARMCX1	ARMCX1	armadillo repeat containing X-linked 1	protein-coding		X	100805514	100809683	+	4170	protein_coding	973.719	-1.61264	down	0.000633543	0.00936707
ENSG00000184905	TCEAL2	TCEAL2	transcription elongation factor A like 2	protein-coding		X	101380660	101382683	+	2024	protein_coding	80.2397	2.53355	up	0.000633209	0.00936669
ENSG00000184515	BEX5	BEX5	brain expressed X-linked 5	protein-coding		X	101408680	101411029	-	2350	protein_coding	921.222	2.55971	up	0.00113543	0.0145898
ENSG00000158301	GPRASP2	GPRASP2	G protein-coupled receptor associated sorting protein 2	protein-coding		X	101967104	101973607	+	6504	protein_coding	82.78	-1.9902	down	0.000172078	0.00338242
ENSG00000204065	TCEAL5	TCEAL5	transcription elongation factor A like 5	protein-coding		X	102528619	102531800	-	3182	protein_coding	169.625	-3.25205	down	2.02099e-05	0.0006023
ENSG00000133134	BEX2	BEX2	brain expressed X-linked 2	protein-coding		X	102564274	102565974	-	1701	protein_coding	659.295	1.32272	up	0.0449835	0.18929
ENSG00000182916	TCEAL7	TCEAL7	transcription elongation factor A like 7	protein-coding		X	102585124	102587254	+	2131	protein_coding	527.617	-3.30212	down	8.11137e-08	6.03454e-06
ENSG00000123576	ESX1	ESX1	ESX homeobox 1	protein-coding		X	103494719	103499614	-	4896	protein_coding	4.49026	-5.14792	down	0.0336936	0.157316
ENSG00000133135	RNF128	RNF128	ring finger protein 128	protein-coding		X	105937024	106040223	+	103200	protein_coding	109.955	4.8892	up	1.51871e-05	0.000479867
ENSG00000133138	TBC1D8B	TBC1D8B	TBC1 domain family member 8B	protein-coding		X	106045910	106119375	+	73466	protein_coding	1217.07	-1.11616	down	0.0114041	0.0760804
ENSG00000165376	CLDN2	CLDN2	claudin 2	protein-coding		X	106143394	106174091	+	30698	protein_coding	48.6149	2.862	up	0.0379911	0.170763
ENSG00000147234	FRMPD3	FRMPD3	FERM and PDZ domain containing 3	protein-coding		X	106765680	106848481	+	82802	protein_coding	65.4036	1.63481	up	0.0090921	0.0649428
ENSG00000077264	PAK3	PAK3	p21 (RAC1) activated kinase 3	protein-coding		X	110187513	110470589	+	283077	protein_coding	194.755	-1.80429	down	0.0146912	0.0903078
ENSG00000182508	LHFPL1	LHFPL1	LHFPL tetraspan subfamily member 1	protein-coding		X	111873876	111923375	-	49500	protein_coding	31.4341	2.65651	up	0.0101528	0.0700998
ENSG00000130224	LRCH2	LRCH2	leucine rich repeats and calponin homology domain containing 2	protein-coding		X	114345185	114468635	-	123451	protein_coding	502.353	-1.39966	down	0.0498233	0.201626
ENSG00000227881	ASS1P5	ASS1P5	argininosuccinate synthetase 1 pseudogene 5	pseudo		X	114899215	114900453	+	1239	pseudogene	1.78626	3.70538	up	0.035794
ENSG00000234785	EEF1GP5	EEF1GP5	eukaryotic translation elongation factor 1 gamma pseudogene 5	pseudo		X	114937131	114938440	+	1310	pseudogene	13.5616	1.74956	up	0.00613319	0.0492148
ENSG00000087916	SLC6A14	SLC6A14	solute carrier family 6 member 14	protein-coding		X	115567790	115592625	+	24836	protein_coding	788.907	5.25298	up	5.16554e-08	4.13512e-06
ENSG00000174460	ZCCHC12	ZCCHC12	zinc finger CCHC-type containing 12	protein-coding		X	117957753	117960931	+	3179	protein_coding	279.107	-3.23954	down	0.000176841	0.00345595
ENSG00000250423	KIAA1210	KIAA1210	KIAA1210	protein-coding		X	118212598	118284542	-	71945	protein_coding	824.253	-6.01053	down	3.25078e-12	9.42045e-10
ENSG00000101856	PGRMC1	PGRMC1	progesterone receptor membrane component 1	protein-coding		X	118370216	118378429	+	8214	protein_coding	13358.5	-1.64739	down	7.83757e-10	1.16333e-07
ENSG00000187808	SOWAHD	SOWAHD	sosondowah ankyrin repeat domain family member D	protein-coding		X	118892576	118894164	+	1589	protein_coding	57.801	1.58302	up	0.000411013	0.00669861
ENSG00000203989	RHOXF2B	RHOXF2B	Rhox homeobox family member 2B	protein-coding		X	119205848	119211707	-	5860	protein_coding	15.5404	21.3381	up	1.55765e-08	1.45387e-06
ENSG00000131721	RHOXF2	RHOXF2	Rhox homeobox family member 2	protein-coding		X	119292467	119297945	+	5479	protein_coding	13.1122	19.9405	up	1.26042e-07	8.83691e-06
ENSG00000224236	MRRFP1	MRRFP1	mitochondrial ribosome recycling factor pseudogene 1	pseudo		X	122249960	122251634	-	1675	pseudogene	35.4127	1.32918	up	0.00135845	0.0165737
ENSG00000125675	GRIA3	GRIA3	glutamate ionotropic receptor AMPA type subunit 3	protein-coding		X	122318006	122624766	+	306761	protein_coding	44.1988	-1.93563	down	0.0254676	0.130657
ENSG00000009694	TENM1	TENM1	teneurin transmembrane protein 1	protein-coding		X	123509753	124097666	-	587914	protein_coding	844.111	5.96972	up	2.96009e-08	2.53717e-06
ENSG00000171388	APLN	APLN	apelin	protein-coding		X	128779240	128788933	-	9694	protein_coding	560.303	-2.08131	down	0.00142321	0.0171107
ENSG00000147255	IGSF1	IGSF1	immunoglobulin superfamily member 1	protein-coding		X	130407480	130533677	-	126198	protein_coding	124.877	3.59867	up	0.000405106	0.00663789
ENSG00000171004	HS6ST2	HS6ST2	heparan sulfate 6-O-sulfotransferase 2	protein-coding		X	131760044	132095423	-	335380	protein_coding	504.255	1.88058	up	0.00963406	0.0675761
ENSG00000134588	USP26	USP26	ubiquitin specific peptidase 26	protein-coding		X	132158659	132231137	-	72479	protein_coding	8.53892	2.98923	up	0.0239922	0.125738
ENSG00000076716	GPC4	GPC4	glypican 4	protein-coding		X	132434131	132549518	-	115388	protein_coding	7402.98	1.70209	up	0.00426806	0.03804
ENSG00000147257	GPC3	GPC3	glypican 3	protein-coding		X	132669773	133119922	-	450150	protein_coding	642.594	2.50248	up	0.00135137	0.0165337
ENSG00000224908	TIMM8BP2	TIMM8BP2	translocase of inner mitochondrial membrane 8B pseudogene 2	pseudo		X	133300712	133300962	+	251	pseudogene	2.33924	2.3171	up	0.0383313	0.171737
ENSG00000199132	MIR450A1	MIR450A1	microRNA 450a-1	ncRNA		X	133674371	133674461	-	91	miRNA	2.02685	-5.82459	down	0.0144209	0.0891806
ENSG00000207755	MIR450A2	MIR450A2	microRNA 450a-2	ncRNA		X	133674538	133674637	-	100	miRNA	1.98717	-5.79535	down	0.013502	0.0852184
ENSG00000207784	MIR542	MIR542	microRNA 542	ncRNA		X	133675371	133675467	-	97	miRNA	2.11984	-5.06988	down	4.51452e-07	2.53446e-05
ENSG00000223749	MIR503HG	MIR503HG	MIR503 host gene	ncRNA		X	133677367	133680741	-	3375	lincRNA	329.82	-4.48067	down	2.61236e-12	7.71737e-10
ENSG00000208005	MIR503	MIR503	microRNA 503	ncRNA		X	133680358	133680428	-	71	miRNA	2.98044	-6.37993	down	4.86187e-05	0.00123112
ENSG00000227060	LINC00629	LINC00629	long intergenic non-protein coding RNA 629	ncRNA		X	133684003	133693953	+	9951	lincRNA	6.01136	-4.43374	down	0.00505773	0.0431325
ENSG00000156500	FAM122C	FAM122C	family with sequence similarity 122C	protein-coding		X	133930819	133988640	+	57822	protein_coding	359.144	-1.4108	down	1.81736e-06	8.29065e-05
ENSG00000101928	MOSPD1	MOSPD1	motile sperm domain containing 1	protein-coding		X	134021656	134049297	-	27642	protein_coding	929.732	-1.09054	down	1.56026e-05	0.00048944
ENSG00000184785	SMIM10	SMIM10	small integral membrane protein 10	protein-coding		X	134124968	134126501	+	1534	protein_coding	355.809	-1.30241	down	0.00506525	0.0431712
ENSG00000242284	CT45A5	CT45A5	cancer/testis antigen family 45 member A5	protein-coding		X	134945598	134953994	-	8397	protein_coding	9.06819	6.05657	up	0.0115908	0.0770728
ENSG00000022267	FHL1	FHL1	four and a half LIM domains 1	protein-coding		X	135229559	135293518	+	63960	protein_coding	1527.43	-1.29105	down	0.012585	0.081148
ENSG00000129680	MAP7D3	MAP7D3	MAP7 domain containing 3	protein-coding		X	135295381	135338641	-	43261	protein_coding	1183.74	-1.19228	down	0.00208195	0.0225604
[truncated: 3,822 more rows]
