# Supplementary material for: FBXO2 Promotes Proliferation of Endometrial Cancer by Ubiquitin-Mediated Degradation of FBN1 in the Regulation of the Cell Cycle and the Autophagy Pathway
Source: Front Cell Dev Biol. 2020 Aug 31;8:843. doi: 10.3389/fcell.2020.00843 (PMC7487413; doi:10.3389/fcell.2020.00843)
Supplement: Supplementary file 4 [file Data_Sheet_1.zip]

Archive with 9 entries (8 files):
- STR reports/
- STR reports/AN3-CA STR.pdf
- STR reports/ECC-1-STR.pdf
- STR reports/HEC-1A STR.pdf
- STR reports/HEC-1B STR.pdf
- STR reports/HEK-293T STR.pdf
- STR reports/Ishikawa-STR.pdf
- STR reports/KLE STR.pdf
- STR reports/RL95-2 STR.pdf
